# Supplementary material for: The Delay of Raphanus raphanistrum subsp. sativus (L.) Domin Seed Germination Induced by Coumarin Is Mediated by a Lower Ability to Sustain the Energetic Metabolism
Source: Plants (Basel). 2022 Mar 22;11(7):843. doi: 10.3390/plants11070843 (PMC9002777; doi:10.3390/plants11070843)
Supplement: Supplementary file 1 [file plants-11-00843-s001.zip › Supplementary-Table-S1.xlsx]

## Sheet: Annotated metabolites
					1	1	QC	QC	QC	QC	T0	T0	T0	T0	T1	T1	T1	T1	T1t	T1t	T1t	T1t	T2	T2	T2	T2	T2t	T2t	T2t	T2t
					Blank	Blank	QC	QC	QC	QC	Sample	Sample	Sample	Sample	Sample	Sample	Sample	Sample	Sample	Sample	Sample	Sample	Sample	Sample	Sample	Sample	Sample	Sample	Sample	Sample
					2	3	4	5	6	7	8	9	10	11	12	13	14	15	16	17	18	19	20	21	22	23	24	26	28	30
					1	1	1	1	1	1	1	1	1	1	1	1	1	1	1	1	1	1	1	1	1	1	1	1	1	1
Alignment ID	Average Rt(min)	Average RI	Quant mass	Metabolites	Blank	Blank-2	QC1	QC2	QC3	QC4	T0-1	T0-2	T0-3	T0-4	T1c-1	T1c-2	T1c-3	T1c-4	T1t-1	T1t-2	T1t-3	T1t-4	T2c-1	T2c-2	T2c-3	T2c-4	T2t-1	T2t-2	T2t-3	T2t-4
0	8.701	1058.8	73	Luteolin 7-O-(6''-malonylglucoside)	0.00406285	4.20048e-05	4.19361e-05	5.36195e-05	4.58077e-05	5.32167e-05	6.70575e-05	8.34222e-05	8.41353e-05	7.65772e-05	4.16137e-05	4.12231e-05	7.22019e-05	5.97288e-05	1.42332e-05	6.35009e-06	2.84182e-05	3.63618e-05	4.13016e-05	3.21513e-05	2.59151e-05	3.75229e-05	3.77685e-05	3.69835e-05	6.36687e-05	4.66316e-05
1	8.931	1084.16	140.009	Naringenin	0.018458	0.0216603	0.000195947	0.000187984	0.000172245	0.000171922	0.000653894	0.000593229	0.000548999	0.000523577	0.000278725	0.000252443	0.000237452	0.000243684	0.000387319	0.000354364	0.0003424	0.000349861	0.000365412	0.000355881	0.000335895	0.000333393	0.00018042	0.000180122	0.000171751	0.000175116
5	9.31	1124.7	140.005	Allantoin	4.58452e-06	4.58452e-06	0.000198452	0.000215545	0.000213071	0.000201611	0.00026659	0.000279787	0.000292801	0.000284343	0.000282376	0.000273878	0.000265921	0.000253197	0.000108921	0.000128144	0.000131406	0.000112174	0.000182362	0.000190792	0.000186921	0.000198359	0.000334065	0.000334809	0.000333978	0.00032178
7	9.425	1137	102.066	L-Kynurenine	0.000224446	0.00037707	0.000185303	0.000191669	0.000159299	0.00016373	0.000206039	0.0001555	0.000175825	0.000181589	0.000281275	0.000266028	0.000250699	0.000236741	0.000294498	0.00032079	0.00031111	0.000315838	0.000363512	0.000338023	0.000359236	0.000350364	0.000224135	0.000215399	0.000213193	0.000209151
9	10.441	1226.62	87	5-Hydroxy-L-tryptophan	3.68389e-07	3.68389e-07	3.68389e-07	3.68389e-07	3.68389e-07	3.68389e-07	3.68389e-06	8.05935e-05	3.68389e-07	6.86656e-05	3.68389e-07	3.68389e-07	3.68389e-07	3.68389e-07	3.68389e-07	3.68389e-07	3.68389e-07	3.68389e-07	0.000740691	0.000743498	0.000767272	0.000724335	8.50668e-05	8.54615e-05	9.1656e-05	8.3659e-05
12	10.767	1246.91	174.1	5,7-dihydroxy-2-phenyl-6-[3,4,5-trihydroxy-6-(hydroxymethyl)oxan-2-yl]-4H-chromen-4-one	0.00244986	0.00424754	0.000112875	0.000112444	9.17686e-05	8.54854e-05	0.000176247	0.000152693	0.000170375	0.000164863	0.000155252	0.000162881	0.000137772	0.000135511	0.000233165	0.000261925	0.000258811	0.000215313	0.000300365	0.000249125	0.000257782	0.000246871	0.00010161	0.00010724	0.000102702	8.68709e-05
17	11.252	1277.15	77	Jasmonic acid	0.00652263	0.00659397	0.000224094	0.00024073	0.000236745	0.000217003	0.000219539	0.00021869	0.000217232	0.000222146	0.000225723	0.000230143	0.000222317	0.000221012	0.000327075	0.000313132	0.000310672	0.000296344	0.000351007	0.000344081	0.000326056	0.000318566	0.000221508	0.000227043	0.000231458	0.000238365
18	11.276	1278.53	184	trans-p-Ferulyl alcohol 4-O-[6-(2-methyl-3-hydroxypropionyl)] glucopyranoside	0.0167837	0.0181447	0.000408213	0.000444612	0.000421805	0.000424839	0.000597431	0.000583584	0.000552299	0.000548133	0.000516517	0.000479371	0.000452154	0.000461951	0.000682816	0.00064682	0.000629235	0.000633253	0.000698626	0.000682293	0.000664131	0.000679713	0.000440269	0.00041586	0.000398613	0.000415491
23	11.47	1290.7	147.1	13-Hydroxyabscisic acid	0.00222323	0.00210063	0.00110291	0.00141764	0.00157441	0.00170044	0.00186534	0.00272236	0.00262814	0.00242799	0.000740839	0.00110003	0.00131144	0.0014766	0.000680706	0.000783819	0.000834332	0.00077356	0.00259849	0.00257712	0.00263416	0.00258531	0.00188644	0.00213306	0.00228062	0.00201439
29	11.885	1315.74	270.033	Genistein	0.00130441	0.00152384	0.000177612	0.000183078	0.000168666	0.000167762	6.001e-05	6.12451e-05	6.1202e-05	6.34036e-05	0.000131802	0.000131318	0.000126789	0.000143608	0.00019801	0.000186592	0.000197645	0.000186575	0.000201306	0.000204292	0.000205989	0.000205741	0.000142365	0.000135803	0.000135626	0.000141152
41	13.451	1416.8	298.065	Yohimbine	5.30657e-06	0.000136127	0.000181174	0.000211035	0.000224154	0.000247321	0.000250352	0.000344974	0.000342284	0.00032598	0.000174655	0.00021773	0.000243875	0.00027201	9.26214e-05	0.00010849	0.00010656	9.63323e-05	0.000186176	0.000161575	0.00017409	0.000175509	0.000280406	0.000324887	0.000358169	0.00036513
46	14.443	1490.94	155.095	N-Acetyl-b-glucosaminylamine	2.16719e-06	2.16719e-06	0.000153819	0.000154522	0.000155374	0.000144088	3.67321e-05	3.07376e-05	2.16719e-05	2.52593e-05	0.000302442	0.000275009	0.000277512	0.000269076	0.000326564	0.000304497	0.000303636	0.00030175	0.000823181	0.000812913	0.00078113	0.000805452	0.000310165	0.00029976	0.000304191	0.000291593
49	14.611	1503.48	327	Luteolin 3'-(4''-acetylglucuronide)	0.000389556	0.000591761	4.88219e-07	4.88219e-07	6.09373e-06	1.7747e-05	8.68727e-06	3.17399e-05	3.13821e-05	4.36283e-05	4.88219e-07	4.88219e-07	1.73505e-05	2.66182e-05	4.88219e-07	4.88219e-07	4.88219e-07	4.88219e-07	4.88219e-07	4.88219e-07	7.91146e-06	1.53532e-05	4.88219e-07	4.88219e-07	5.07131e-06	1.83998e-05
52	14.808	1518.22	53.1	Caprylic acid	3.6603e-07	3.6603e-07	3.6603e-07	3.6603e-07	3.6603e-07	3.6603e-07	5.0644e-06	3.6603e-06	8.27272e-06	3.6603e-07	3.6603e-07	3.6603e-07	3.6603e-07	3.6603e-07	3.6603e-07	3.6603e-07	3.6603e-07	3.6603e-07	3.6603e-07	3.6603e-07	3.6603e-07	3.6603e-07	3.6603e-07	3.6603e-07	3.6603e-07	3.6603e-07
54	14.911	1525.9	103.046	Linoleic acid	0.00145741	0.00136593	0.000460937	0.00047101	0.000446672	0.000440135	0.000870985	0.000865613	0.000876688	0.000873677	0.000605256	0.000621237	0.000632338	0.000623938	0.000334675	0.000352408	0.000353042	0.000341554	0.000482215	0.000477245	0.000478643	0.00048455	0.000647885	0.000657228	0.000641711	0.000640891
61	15.225	1549.46	305.113	3,4-Dihydroxymandelaldehyde	1.31061e-05	1.31061e-05	0.000161166	0.000164399	0.000162419	0.000154312	0.000312559	0.000317748	0.000323347	0.000322909	0.000270752	0.000241176	0.000238636	0.000236163	0.000146177	0.000137131	0.000133521	0.000131061	0.000362862	0.000384884	0.000246155	0.000377001	0.000238713	0.000256172	0.00023725	0.000243564
62	15.309	1554.18	263.2	Kaempferol	0.00425594	0.00381893	0.00014604	0.000149066	0.000141502	0.00015453	0.000119135	0.000111116	0.000116192	0.00012979	0.000131511	0.000143885	0.000155643	0.000132656	0.000202021	0.000184076	0.000186795	0.000204921	0.000211535	0.000204141	0.000215524	0.000221184	0.00013785	0.000144616	0.000136862	0.000143782
68	16.33	1636.21	146.1	Alpha-Tocopherol	5.79957e-06	5.79957e-06	7.76138e-05	8.39937e-05	7.13837e-05	7.35923e-05	0.000177773	0.000156094	0.00015804	0.000142978	9.76598e-05	0.000101992	9.58319e-05	9.58286e-05	6.50439e-05	6.15893e-05	5.83928e-05	5.79957e-05	8.28908e-05	8.44019e-05	8.47185e-05	8.84093e-05	7.123e-05	7.38569e-05	7.0721e-05	6.91857e-05
75	16.75	1671.66	355.1	Isorhamnetin	0.00182335	0.00364119	1.70625e-05	1.99881e-05	1.9853e-05	3.19462e-05	2.99059e-05	2.52286e-05	2.23759e-05	4.2311e-05	3.29121e-05	3.23469e-05	4.31003e-05	4.63881e-05	3.75441e-05	3.35632e-05	3.10266e-05	3.72885e-05	3.49995e-05	4.14201e-05	3.77696e-05	6.14513e-05	2.31834e-05	1.77999e-05	2.60459e-05	4.01686e-05
77	16.834	1678.75	243.1	Uridine	2.93047e-06	2.93047e-06	0.000249896	0.000285362	0.000269486	0.000263544	3.21788e-05	2.93047e-05	2.94312e-05	3.30006e-05	0.000467148	0.000475673	0.000495766	0.000512744	0.00026252	0.000257739	0.000255435	0.000260556	0.00126746	0.00127209	0.00127879	0.00123524	0.000650496	0.000667354	0.00064702	0.00065688
79	17.311	1718.77	224.012	Dopaquinone	0.000563596	0.000680827	0.000182934	0.000172538	0.000164555	0.000158118	0.000164456	0.000180632	0.00019567	0.000187776	0.000204734	0.000200211	0.000193975	0.000185552	0.000147154	0.000126947	0.000117881	0.000107144	0.000171884	0.000159837	0.000175409	0.00017705	0.000194631	0.000180986	0.000188795	0.000183762
83	17.884	1767.56	193.035	(E)-1-O-Cinnamoyl-beta-D-glucose	0.000376657	0.000309007	0.000840274	0.000851737	0.00085184	0.000828794	1.00602e-05	1.93112e-05	2.51042e-05	2.5844e-05	0.00141223	0.00145108	0.00144795	0.00145307	0.00117171	0.00120856	0.00118314	0.00121183	0.00267303	0.00274547	0.0027556	0.00279695	0.0014639	0.00145283	0.00143295	0.00146264
85	17.952	1773.33	218.1	3-Methoxytyramine BX	4.72308e-07	4.72308e-07	0.000131843	0.000124164	0.000119182	0.000114593	5.36948e-06	4.9002e-06	4.72308e-06	4.72308e-07	8.95735e-05	8.83986e-05	8.16011e-05	8.2654e-05	9.16215e-05	8.63415e-05	7.72433e-05	8.52671e-05	0.00112557	0.00112895	0.00110616	0.00114983	0.000485299	0.000457388	0.000451497	0.000454246
86	18.102	1786.03	333.1	L-4-Hydroxyglutamate semialdehyde	1.07069e-05	1.07069e-05	0.000154747	0.000137734	0.000144307	0.000141637	0.000283995	0.000279193	0.000271819	0.000260268	0.000226362	0.000215831	0.000208766	0.000200783	0.000129299	0.000110445	0.000112489	0.000111545	0.000295176	0.000324838	0.000297453	0.000310427	0.000185133	0.000181584	0.000182028	0.000172187
93	18.478	1819.69	129	Catechin 3-O-(1,6-dihydroxy-2-cyclohexene-1-carboxylate)	5.94516e-06	5.94516e-06	8.865e-05	8.8827e-05	8.89797e-05	8.7477e-05	0.000142779	0.000135817	0.00011218	0.000106573	9.93759e-05	0.000100635	9.12083e-05	0.000100059	8.27993e-05	6.43689e-05	6.59001e-05	8.04791e-05	0.000108049	0.000119563	0.000114627	0.000107575	0.000109755	0.000109881	0.000104944	0.000109017
95	18.595	1830.71	429.1	6''-O-Malonyldaidzin	0.00133517	0.00284077	4.9752e-07	4.9752e-07	1.49361e-05	1.31268e-05	1.94339e-05	1.78189e-05	1.83349e-05	2.08928e-05	1.02476e-05	4.9752e-06	1.25349e-05	1.77296e-05	4.9752e-07	7.11914e-06	8.74576e-06	4.9752e-07	1.06036e-05	4.9752e-07	1.46185e-05	1.41722e-05	4.9752e-07	4.9752e-07	1.15214e-05	2.48707e-05
106	19.569	1922.43	307.1	O-Methylisoalangiside	5.4533e-06	5.4533e-06	0.00191445	0.00188731	0.00188991	0.0018695	0.000317799	0.000309166	0.000293975	0.000299448	0.00218707	0.0021614	0.00212292	0.00209797	0.00528608	0.00533083	0.00512745	0.00517454	0.0154583	0.0158518	0.0153055	0.0154547	0.00285322	0.00283244	0.0027647	0.00278743
108	19.619	1926.81	129.02	1,6-Digalloyl-beta-D-glucopyranose	1.17458e-05	0.000117458	0.000256826	0.000272745	0.00027961	0.000261714	0.00160197	0.00135352	0.00121071	0.00112108	0.000384245	0.000371985	0.000351218	0.000352497	0.000454241	0.000468984	0.000471635	0.000465411	0.00129999	0.00042512	0.00130402	0.000412136	0.000361922	0.000367681	0.000366513	0.000354104
116	20.231	1984.23	281.067	6-{[2-(3,4-dihydroxyphenyl)-5-hydroxy-4-oxo-4H-chromen-7-yl]oxy}-3,4,5-trihydroxyoxane-2-carboxylic acid	0.00104107	0.00234254	2.04799e-05	1.69248e-05	1.80313e-05	2.21898e-05	2.15923e-05	2.8191e-05	1.98531e-05	2.98775e-05	2.17175e-05	2.44641e-05	3.5389e-05	3.04377e-05	2.3922e-05	3.78698e-05	3.98162e-05	3.87337e-05	3.68751e-05	3.13831e-05	4.01278e-05	4.63677e-05	2.30082e-05	2.56384e-05	2.687e-05	3.42238e-05
118	20.622	2022.94	73.1	D-Arabino-hexos-2-ulose	0.000723546	0.00137118	0.00178083	0.00160903	0.00163333	0.00153754	0.00042364	0.000541732	0.000597462	0.000551582	0.00130601	0.00144339	0.00154262	0.00159289	0.000785316	0.000793059	0.000782877	0.000798669	0.0045544	0.00475031	0.00486665	0.00483922	0.00408513	0.00426873	0.00428691	0.0042891
120	20.835	2044.62	333.1	Lunarine	5.25823e-06	5.25823e-06	7.07471e-05	7.14415e-05	6.8095e-05	7.61322e-05	0.00027768	0.000267818	0.000254679	0.000253377	0.00010811	0.00010523	0.000109871	9.90155e-05	7.18772e-05	7.04443e-05	8.00161e-05	6.70531e-05	0.000112438	0.000113531	0.000118608	0.000111644	8.03059e-05	8.06655e-05	7.40807e-05	7.76592e-05
125	21.36	2098.37	321.1	5-hydroxy-2-(4-hydroxyphenyl)-7-{[3,4,5-trihydroxy-6-(hydroxymethyl)oxan-2-yl]oxy}-3,4-dihydro-2H-1-benzopyran-4-one	1.73792e-05	1.73792e-05	0.000326925	0.000337034	0.000339879	0.000321969	0.00044193	0.000414186	0.000421894	0.000437438	0.000452732	0.000461934	0.000446274	0.000455451	0.000286187	0.000265001	0.000247084	0.000267043	0.000413992	0.000425964	0.000404765	0.000431443	0.000459846	0.00047713	0.000449643	0.000452322
128	21.52	2115.03	322.1	Mniopetal B	1.09223e-05	1.09223e-05	0.000150482	0.000168909	0.000153455	0.000146507	0.000362638	0.000363357	0.000380428	0.000375174	0.000259671	0.000249794	0.000241436	0.000217018	0.00012641	0.00012776	0.000109223	0.000126946	0.000155716	0.00015757	0.000178261	0.00016135	0.000211397	0.000202199	0.000176497	0.000196335
133	22.001	2163.95	316.108	Phytosphingosine	2.68858e-05	2.68858e-05	0.000321763	0.000309472	0.000296183	0.000308625	0.000986322	0.000879653	0.000804646	0.000744006	0.000459418	0.00046884	0.000454361	0.000433633	0.000796671	0.0007894	0.000768071	0.000723882	0.00129966	0.00127624	0.00128988	0.00124534	0.000323636	0.000296277	0.000294255	0.000268858
134	22.071	2171.16	279.094	Xanthosine	8.06171e-07	8.06171e-07	8.348e-05	6.55655e-05	6.58784e-05	6.90205e-05	0.000199067	0.00018571	0.000189436	0.000190921	0.00016057	0.000130389	0.000129829	0.000115954	6.03439e-05	3.90124e-05	4.17232e-05	4.07636e-05	8.30284e-06	8.36211e-06	8.16503e-06	8.06171e-06	5.44714e-05	6.02083e-05	5.5618e-05	5.06917e-05
141	23.104	2284.13	147.1	Ononin	0.000908501	0.0021403	7.77578e-05	7.27024e-05	8.08306e-05	8.7598e-05	0.000141292	0.000150718	0.000142873	0.000139019	7.98844e-05	8.12265e-05	0.000105135	0.000105421	4.8344e-05	5.39319e-05	5.08197e-05	6.57292e-05	6.93737e-05	7.80799e-05	9.72704e-05	9.8756e-05	7.05612e-05	7.70254e-05	8.16956e-05	0.000102263
144	23.805	2362.45	57.1	Diketogulonic acid	8.68672e-07	8.68672e-07	1.32451e-05	8.68672e-07	8.68672e-07	8.68672e-07	1.00678e-05	8.68672e-06	8.81543e-06	1.22855e-05	8.68672e-07	8.68672e-07	8.68672e-07	8.68672e-07	8.68672e-07	8.68672e-07	8.68672e-07	8.68672e-07	8.68672e-07	8.68672e-07	8.68672e-07	8.68672e-07	8.68672e-07	8.68672e-07	8.68672e-07	8.68672e-07
146	24.299	2419.2	204.1	2-(3,4-dihydroxyphenyl)-3,5-dihydroxy-7-{[3,4,5-trihydroxy-6-(hydroxymethyl)oxan-2-yl]oxy}-4H-chromen-4-one	7.44115e-06	7.44115e-06	0.000190585	0.000203292	0.000206469	0.000204683	0.000579736	0.000562922	0.000549806	0.000528129	0.000317652	0.000314245	0.000288511	0.000288293	8.37882e-05	7.64099e-05	7.90626e-05	7.44115e-05	0.0001829	0.000195376	0.000193171	0.000191594	0.000194885	0.000201735	0.000180879	0.000180621
147	24.36	2426.27	221.1	Gravacridonediol glucoside	0.00136513	0.00195808	3.81106e-05	4.11159e-05	5.39972e-05	5.46036e-05	4.70363e-05	5.42363e-05	4.76195e-05	5.62543e-05	2.54166e-05	3.32757e-05	4.34843e-05	6.35721e-05	2.63887e-05	2.38733e-05	2.18973e-05	4.60921e-05	3.90258e-05	5.39885e-05	7.12031e-05	9.5367e-05	3.23867e-05	4.18344e-05	5.0832e-05	7.06621e-05
148	24.66	2462.64	57.1	Chlorogenic acid	0.00033657	0.000129126	5.61015e-05	5.26596e-07	5.26596e-07	5.26596e-07	1.92813e-05	1.86505e-05	3.29882e-05	5.22874e-05	5.26596e-07	5.26596e-06	1.06471e-05	1.26923e-05	5.26596e-07	5.26596e-07	5.26596e-07	1.38563e-05	5.26596e-07	5.26596e-07	5.26596e-07	5.26596e-07	1.05488e-05	5.26596e-07	8.96196e-06	8.73264e-06
149	24.744	2472.74	57.1	N-Jasmonoylisoleucine	6.01385e-07	6.01385e-07	1.15564e-05	6.01385e-07	6.01385e-07	6.01385e-07	6.01385e-07	6.01385e-07	6.01386e-06	1.63782e-05	6.01385e-07	6.01385e-07	6.01385e-07	6.01385e-07	6.01385e-07	6.01385e-07	6.01385e-07	6.01385e-07	6.01385e-07	6.01385e-07	6.01385e-07	6.01385e-07	6.01385e-07	6.01385e-07	6.01385e-07	6.01385e-07
150	24.831	2483.04	450.2	Quercetin 3-O-glucuronide	1.78776e-06	1.78776e-06	7.27079e-05	6.68587e-05	6.49272e-05	7.17458e-05	0.000336706	0.000318951	0.000314378	0.000283618	0.000102727	9.87851e-05	0.000100336	9.66748e-05	1.78776e-05	2.55542e-05	2.21384e-05	2.2682e-05	5.20178e-05	5.28425e-05	5.29332e-05	5.25167e-05	0.000130598	0.000133884	0.000122496	0.000116877
154	25.484	2561.85	57.1	Guanosine	0.000896594	0.00037707	0.00016688	5.20515e-06	2.28676e-05	2.29719e-05	4.61135e-05	4.99821e-05	7.60239e-05	0.000117741	1.05228e-05	1.95373e-05	4.28044e-05	4.86181e-05	5.20515e-07	5.20515e-07	3.90929e-05	6.25189e-05	5.20515e-07	8.81548e-06	2.17819e-05	3.4519e-05	3.62877e-05	1.51896e-05	3.09112e-05	3.20563e-05
159	26.275	2661.45	57.1	3b,9b-Dihydroxy-6b-angeloyloxy-7(11)-eremophilen-12,8b-olide	0.000877146	0.000398462	0.000247751	5.39913e-06	3.26127e-05	3.78887e-05	5.27185e-05	6.55513e-05	9.46155e-05	0.000191536	1.87873e-05	2.63056e-05	5.8475e-05	6.67432e-05	5.39913e-07	5.39913e-07	5.86887e-05	7.60553e-05	5.39913e-07	1.03267e-05	4.19789e-05	3.62007e-05	4.45596e-05	2.44041e-05	4.72424e-05	4.79196e-05
162	26.364	2673.03	57.1	Xanthoxin	0.000789034	0.000513197	0.000204823	9.2545e-06	2.16908e-05	2.53747e-05	4.84092e-05	6.67244e-05	8.78023e-05	0.000158927	1.06119e-05	2.52152e-05	4.63721e-05	5.04765e-05	7.55612e-07	7.55612e-07	3.83148e-05	6.20776e-05	7.55612e-07	7.55612e-06	2.33033e-05	2.14123e-05	4.28797e-05	2.09211e-05	3.55467e-05	3.70744e-05
168	27.051	2762.01	57.1	Gibberellin A17	0.00105714	0.00069794	0.000248439	9.65863e-06	4.62672e-05	4.31862e-05	5.6738e-05	6.52172e-05	9.06039e-05	0.000175276	1.91677e-05	3.25407e-05	7.50096e-05	8.03528e-05	6.89941e-07	6.89941e-06	4.80907e-05	0.000109681	1.34921e-05	1.69257e-05	5.15259e-05	5.01033e-05	4.94398e-05	2.5033e-05	6.57369e-05	6.04688e-05
170	27.137	2773.11	57.1	3-O-Caffeoyl-4-O-methylquinic acid	0.0010109	0.000642517	0.000259812	1.39828e-05	3.96979e-05	4.43634e-05	5.64024e-05	7.29239e-05	9.84879e-05	0.00017398	2.02605e-05	3.51575e-05	6.68743e-05	7.20415e-05	7.42675e-07	7.42675e-06	6.66673e-05	9.35632e-05	1.34921e-05	3.17609e-05	5.35418e-05	6.5097e-05	5.1064e-05	3.12206e-05	6.08399e-05	6.02096e-05
174	27.428	2811.57	204.1	Phlorizin	4.01237e-06	4.01237e-06	7.60852e-05	8.87624e-05	8.22573e-05	8.04944e-05	0.00025862	0.000255657	0.000241185	0.000229628	9.43492e-05	0.000117079	0.000120862	9.84225e-05	5.40662e-05	4.7417e-05	4.5044e-05	4.01237e-05	6.81858e-05	7.52716e-05	5.95261e-05	8.06685e-05	6.41842e-05	6.10888e-05	6.90728e-05	6.11128e-05
175	27.596	2834.84	82.1	3b,12a-Dihydroxy-5a-cholanoic acid	0.00011907	0.000125236	1.70465e-05	4.78175e-07	4.78175e-07	4.78175e-07	4.78175e-07	5.49416e-06	4.78175e-06	1.6578e-05	4.78175e-07	4.78175e-07	4.78175e-07	4.78175e-07	4.78175e-07	4.78175e-07	4.78175e-07	4.78175e-07	4.78175e-07	4.78175e-07	4.78175e-07	4.78175e-07	4.78175e-07	4.78175e-07	4.78175e-07	4.78175e-07
176	27.699	2849.1	84.1	Galactotriose	4.8408e-07	4.8408e-07	3.40851e-05	4.8408e-07	4.8408e-07	4.8408e-07	4.8408e-07	4.8408e-06	1.08616e-05	3.18535e-05	4.8408e-07	4.8408e-07	5.05557e-06	4.8408e-07	4.8408e-07	4.8408e-07	4.8408e-07	4.8408e-07	4.8408e-07	4.8408e-07	4.8408e-07	4.8408e-07	4.8408e-07	4.8408e-07	4.8408e-07	4.8408e-07
177	27.785	2861.02	57.1	Eremopetasitenin A1	0.000960891	0.000706886	0.000215763	5.46379e-06	3.81664e-05	4.70646e-05	5.03923e-05	5.50233e-05	7.83488e-05	0.000152111	1.10652e-05	2.72101e-05	6.89062e-05	8.11198e-05	5.46379e-07	5.46379e-07	6.81468e-05	0.000118518	5.46379e-07	8.36211e-06	4.99411e-05	5.57003e-05	4.16935e-05	1.92072e-05	6.05388e-05	5.84898e-05
178	27.842	2868.9	355.1	Inosine	0.000577686	0.000305118	0.000251457	0.000250793	0.000243499	0.000219205	0.000535812	0.000511789	0.000508552	0.000481592	0.000373503	0.000345905	0.00030399	0.000294453	0.000150543	0.000133231	0.000143056	0.000137228	0.000187614	0.000192719	0.000191358	0.000203905	0.000272309	0.000256377	0.000243439	0.000220279
182	28.362	2941.49	97.1	Heliangin	0.000761251	0.000477026	5.52212e-05	5.55106e-07	5.55106e-07	5.55106e-07	2.68703e-05	2.96685e-05	3.32669e-05	5.71202e-05	5.55106e-07	5.55106e-07	1.62546e-05	1.34277e-05	5.55106e-07	5.55106e-07	5.55106e-07	1.90414e-05	5.55106e-07	5.55106e-07	5.55106e-07	5.55106e-07	1.37811e-05	5.55106e-07	5.55106e-07	6.094e-06
190	28.859	3010.76	83.1	Cosmosiin	0.00053363	0.000166463	0.000112723	5.58902e-07	7.18995e-06	1.14658e-05	3.06915e-05	3.66327e-05	5.07804e-05	9.55975e-05	5.58902e-07	5.58902e-06	2.73177e-05	3.25808e-05	5.58902e-07	5.58902e-07	2.92621e-05	3.23571e-05	5.58902e-07	5.58902e-07	1.70654e-05	1.93327e-05	2.10657e-05	5.58902e-07	2.0309e-05	2.42582e-05
193	29.089	3044.5	98.1	(6beta,24R)-6-Hydroxystigmast-4-en-3-one	4.77641e-07	4.77641e-07	3.63499e-05	4.77641e-07	4.77641e-07	4.77641e-07	4.77641e-07	7.52849e-06	1.46019e-05	3.22605e-05	4.77641e-07	4.77641e-07	4.77641e-07	4.77641e-06	4.77641e-07	4.77641e-07	4.77641e-07	4.77641e-07	4.77641e-07	4.77641e-07	4.77641e-07	4.77641e-07	4.77641e-07	4.77641e-07	4.77641e-07	4.77641e-07
194	29.101	3046.23	97.1	Thymidine	0.00097637	0.000658269	8.69934e-05	5.13673e-07	9.73707e-06	1.26833e-05	3.95236e-05	2.53474e-05	4.52653e-05	8.31418e-05	5.13673e-07	5.13673e-06	2.15022e-05	2.21265e-05	5.13673e-07	5.13673e-07	1.35461e-05	3.43429e-05	5.13673e-07	5.13673e-07	5.13673e-07	8.31846e-06	1.54131e-05	5.13673e-07	1.20919e-05	2.08735e-05
195	29.115	3048.39	457.196	6''-O-Acetyldaidzin	5.66631e-06	5.66631e-06	0.000175419	0.000160616	0.000156301	0.000145628	0.000330627	0.000365533	0.000421637	0.000437179	0.000446216	0.000370483	0.000323405	0.00028592	0.000150165	0.000117246	0.000107196	6.9436e-05	9.14438e-05	6.21995e-05	6.5409e-05	5.66631e-05	0.000140812	0.000154129	0.00017141	0.000146311
197	29.157	3055.62	327.1	5,7-dihydroxy-2-(4-hydroxy-3-methoxyphenyl)-3-{[3,4,5-trihydroxy-6-(hydroxymethyl)oxan-2-yl]oxy}-4H-chromen-4-one	0.00042488	0.000360152	6.01351e-05	6.79984e-05	5.88899e-05	5.95382e-05	0.000143626	0.000132261	0.000133999	0.000132143	0.000108515	9.37534e-05	9.95116e-05	9.60342e-05	4.0833e-05	4.0177e-05	3.62872e-05	3.35817e-05	4.17018e-05	5.1495e-05	5.35164e-05	4.28888e-05	8.79647e-05	8.73091e-05	8.22978e-05	8.83551e-05
199	29.277	3072.37	73.1	Rubinaphthin D	0.000761053	0.000686856	0.00585855	0.00600386	0.00598832	0.00598686	0.0129122	0.0129331	0.0133352	0.0136057	0.00567915	0.00555298	0.00554596	0.00549715	0.00115943	0.00114305	0.00114492	0.00116478	0.00112121	0.00117748	0.00121741	0.00123329	0.0057349	0.00561458	0.00575515	0.00571632
203	29.597	3119.19	221.1	Raffinose	0.000612216	0.000924299	6.74179e-05	7.03665e-05	5.72698e-05	8.71706e-05	0.000200158	0.000197775	0.000184845	0.000195273	7.15309e-05	7.59121e-05	8.08731e-05	8.73829e-05	4.56441e-05	6.07654e-05	5.27705e-05	3.9539e-05	8.54542e-05	9.06483e-05	0.000113296	0.000108653	7.66756e-05	6.21109e-05	9.68383e-05	9.19126e-05
204	29.627	3123.64	361.2	3-dehydro-scyllo-inosose	0.000245283	2.45283e-05	0.00332732	0.00347298	0.00348897	0.00339988	0.0163325	0.0163203	0.0150433	0.0141924	0.00532455	0.00537813	0.00514695	0.00508265	0.00235739	0.00247597	0.00268083	0.00221959	0.00482664	0.00464251	0.00459705	0.00449276	0.00496209	0.00468046	0.0046552	0.00455014
209	29.872	3159.73	71.1	3-O-palmitoylloliolide	0.000437581	0.000119791	9.42762e-05	1.30114e-06	1.68303e-05	2.53505e-05	2.04788e-05	2.42189e-05	3.23575e-05	4.83649e-05	1.30114e-06	1.30114e-05	3.90207e-05	4.63644e-05	1.30114e-06	1.30114e-06	3.40186e-05	6.36662e-05	1.30114e-06	1.30114e-06	2.08437e-05	2.89605e-05	1.54131e-05	1.30114e-06	3.83518e-05	3.72394e-05
210	29.886	3161.78	316.08	Isohumulone A	0.000120657	3.35035e-06	7.59892e-05	7.15628e-05	7.0368e-05	7.0875e-05	0.000176011	0.000181901	0.000175898	0.000161303	0.000112076	0.00011002	0.000111191	0.000101	3.96108e-05	4.04516e-05	3.35035e-05	3.84138e-05	4.69661e-05	4.22136e-05	5.66354e-05	5.46091e-05	7.22889e-05	7.95884e-05	6.93264e-05	6.54477e-05
214	30.23	3216.39	290.1	Berbamunine	1.85221e-06	1.85221e-06	5.00592e-05	5.34175e-05	4.89836e-05	4.76854e-05	0.000187512	0.000221177	0.000202425	0.000195606	7.25184e-05	7.58475e-05	8.31529e-05	7.42004e-05	1.85221e-05	3.10803e-05	2.958e-05	2.22738e-05	4.68535e-05	4.57272e-05	4.84196e-05	4.87554e-05	6.61825e-05	6.47447e-05	5.76069e-05	6.04374e-05
217	30.532	3259.44	73.1	Butyrolactone IV	0.00106944	0.000833289	0.00254046	0.00257598	0.00244773	0.00251496	0.00168155	0.0019272	0.00202654	0.00220534	0.0027558	0.00276687	0.0027879	0.00281621	0.00176525	0.00173186	0.00185013	0.00191793	0.00290168	0.00299014	0.00306673	0.00312251	0.00301753	0.00301892	0.00297822	0.00297809
218	30.625	3273.56	56.1	18-O-Methylvibsanin K	4.92843e-07	4.92843e-07	2.40172e-05	4.92843e-07	4.92843e-07	4.92843e-07	4.92843e-07	4.92843e-07	4.92843e-06	1.7888e-05	4.92843e-07	4.92843e-07	4.99158e-06	5.72536e-06	4.92843e-07	4.92843e-07	4.92843e-07	9.00219e-06	4.92843e-07	4.92843e-07	4.92843e-07	4.92843e-07	4.92843e-07	4.92843e-07	4.92843e-07	5.30869e-06
219	30.782	3297.7	57.1	Gentiflavine	0.00113533	0.00117555	0.000378881	1.97456e-05	0.000130991	0.000198644	5.33592e-05	4.7131e-05	6.84626e-05	0.000177348	2.9213e-05	5.11977e-05	0.000206487	0.000299767	7.64648e-07	7.64648e-06	0.00015967	0.000398954	7.64648e-07	2.59301e-05	0.000145487	0.000257372	6.72812e-05	3.64725e-05	0.000194921	0.000220373
221	31.005	3331.99	385.108	Daidzein	1.13539e-06	1.13539e-06	0.000109722	0.000100021	9.12044e-05	9.66771e-05	0.000126793	0.000152307	0.000182528	0.000192135	0.000198387	0.00018136	0.000169138	0.000178854	4.2533e-05	2.93335e-05	3.06869e-05	2.07072e-05	1.13539e-05	1.13539e-06	1.13539e-06	1.13539e-06	0.000108569	0.000113521	0.000119905	0.000114584
224	31.589	3424.94	83.1	(R)-tetraprenyl-beta-curcumene	4.88114e-07	4.88114e-07	3.30127e-05	4.88114e-07	4.88114e-07	4.88114e-07	1.25542e-05	6.44451e-06	1.45579e-05	3.30599e-05	4.88114e-07	4.88114e-07	1.09511e-05	1.0913e-05	4.88114e-07	4.88114e-07	4.88114e-07	1.21905e-05	4.88114e-07	4.88114e-07	4.88114e-07	4.88114e-07	4.88114e-07	4.88114e-07	4.88114e-06	1.01148e-05
225	32.047	3494.16	57.1	Solanapyrone F	0.000718188	0.00047936	0.000107857	5.56078e-06	2.47215e-05	4.4049e-05	7.90854e-05	7.7438e-05	8.20378e-05	7.45641e-05	5.56078e-07	8.90851e-06	4.85399e-05	7.25872e-05	5.56078e-07	5.56078e-07	3.72407e-05	8.61938e-05	5.56078e-07	5.56078e-07	2.99215e-05	7.37621e-05	1.52221e-05	9.02574e-06	4.3748e-05	5.04483e-05
227	32.697	3596	57.1	Adenosine	0.00129448	0.000506196	4.09597e-05	4.96787e-07	5.80355e-06	6.83754e-06	1.51703e-05	1.95488e-05	1.95377e-05	3.01587e-05	4.96787e-07	4.96787e-07	2.3926e-05	3.14579e-05	4.96787e-07	4.96787e-07	4.96787e-07	3.24564e-05	4.96787e-07	4.96787e-07	4.96787e-07	3.64318e-05	4.96787e-06	4.96787e-07	1.30745e-05	1.6947e-05
230	33.714	3730.65	280.1	Molludistin 2''-rhamnoside	1.21794e-06	1.21794e-06	6.2664e-05	6.84348e-05	6.23962e-05	5.97318e-05	0.000152748	0.000173178	0.000160775	0.000159319	6.78155e-05	7.12035e-05	6.80982e-05	6.27022e-05	1.93887e-05	2.11267e-05	2.67743e-05	1.21794e-05	5.37184e-05	6.14313e-05	5.07018e-05	5.7536e-05	7.01711e-05	6.86915e-05	6.67907e-05	6.98218e-05

## Sheet: MS_FINDER-annotation
File name	Title	MSMS count	PRECURSORMZ	PRECURSORTYPE	Structure rank 1	Total score	Ontology	Blank	Blank-2	QC1	QC2	QC3	QC4	T0-1	T0-2	T0-3	T0-4	T1c-1	T1c-2	T1c-3	T1c-4	T1t-1	T1t-2	T1t-3	T1t-4	T2c-1	T2c-2	T2c-3	T2c-4	T2t-1	T2t-2	T2t-3	T2t-4	T3c-1	T3c-2	T3c-3	T3c-4	T3t-1	T3t-2	T3t-3	T3t-4	T4c-1	T4c-2	T4c-3	T4c-4	T4t-1	T4t-2	T4t-3	T4t-4
00000_UnknownID=0_RT=8.701_RI=1058.8	UnknownID=0|RT=8.701|RI=1058.8	93	534.8	[M+H]+	Luteolin 7-O-(6''-malonylglucoside)	7.6354	Flavonoid-7-O-glycosides	0.00406285	4.20048e-05	4.19361e-05	5.36195e-05	4.58077e-05	5.32167e-05	6.70575e-05	8.34222e-05	8.41353e-05	7.65772e-05	3.98198e-05	3.98006e-05	3.03156e-05	4.24279e-05	4.49608e-05	7.21456e-05	4.05413e-05	9.32686e-05	2.81274e-05	8.10766e-05	5.51845e-05	3.89067e-05	3.11591e-05	1.38346e-05	5.46828e-05	1.59302e-05	4.16137e-05	4.12231e-05	7.22019e-05	5.97288e-05	1.42332e-05	6.35009e-06	2.84182e-05	3.63618e-05	4.13016e-05	3.21513e-05	2.59151e-05	3.75229e-05	3.77685e-05	3.69835e-05	6.36687e-05	4.66316e-05
00001_UnknownID=1_RT=8.931_RI=1084.2	UnknownID=1|RT=8.931|RI=1084.2	52	488.9	[M+H]+	Naringenin	8.154	Flavanones	0.018458	0.0216603	0.000195947	0.000187984	0.000172245	0.000171922	0.000653894	0.000593229	0.000548999	0.000523577	0.000559166	0.000534982	0.000450016	0.000478278	0.000473862	0.000496258	0.000486335	0.000486609	0.000412856	0.000374714	0.000330918	0.000338429	0.000369678	0.000160763	0.000231962	0.000208922	0.000278725	0.000252443	0.000237452	0.000243684	0.000387319	0.000354364	0.0003424	0.000349861	0.000365412	0.000355881	0.000335895	0.000333393	0.00018042	0.000180122	0.000171751	0.000175116
00005_UnknownID=5_RT=9.31_RI=1124.7	UnknownID=5|RT=9.31|RI=1124.7	36	231	[M+H]+	Allantoin	8.2923	Imidazoles	4.58452e-06	4.58452e-06	0.000198452	0.000215545	0.000213071	0.000201611	0.00026659	0.000279787	0.000292801	0.000284343	0.000156092	0.000158954	0.000161604	0.000184989	4.58452e-05	5.90986e-05	6.83305e-05	7.38052e-05	0.000285415	0.000280548	0.00028738	0.000273358	0.000242654	0.000100045	0.000192883	0.000180665	0.000282376	0.000273878	0.000265921	0.000253197	0.000108921	0.000128144	0.000131406	0.000112174	0.000182362	0.000190792	0.000186921	0.000198359	0.000334065	0.000334809	0.000333978	0.00032178
00007_UnknownID=7_RT=9.425_RI=1137	UnknownID=7|RT=9.425|RI=1137	21	281	[M+H]+	L-Kynurenine	8.2779	Alkyl-phenylketones	0.000224446	0.00037707	0.000185303	0.000191669	0.000159299	0.00016373	0.000206039	0.0001555	0.000175825	0.000181589	0.000239515	0.000247798	0.000190623	0.000209698	0.000252499	0.000522223	0.000523458	0.000518944	0.000257001	0.00020495	0.000187712	0.000219777	0.000239807	4.07449e-06	0.000112995	0.000178088	0.000281275	0.000266028	0.000250699	0.000236741	0.000294498	0.00032079	0.00031111	0.000315838	0.000363512	0.000338023	0.000359236	0.000350364	0.000224135	0.000215399	0.000213193	0.000209151
00009_UnknownID=9_RT=10.441_RI=1226.6	UnknownID=9|RT=10.441|RI=1226.6	25	221	[M+H]+	5-Hydroxy-L-tryptophan	8.8151	Serotonins	3.68389e-07	3.68389e-07	3.68389e-07	3.68389e-07	3.68389e-07	3.68389e-07	3.68389e-06	8.05935e-05	3.68389e-07	6.86656e-05	3.68389e-07	3.68389e-07	3.68389e-07	3.68389e-07	7.10968e-05	8.0812e-05	6.77297e-05	6.3089e-05	3.68389e-07	3.68389e-07	3.68389e-07	3.68389e-07	3.68389e-07	3.68389e-07	3.68389e-07	3.68389e-07	3.68389e-07	3.68389e-07	3.68389e-07	3.68389e-07	3.68389e-07	3.68389e-07	3.68389e-07	3.68389e-07	0.000740691	0.000743498	0.000767272	0.000724335	8.50668e-05	8.54615e-05	9.1656e-05	8.3659e-05
00012_UnknownID=12_RT=10.767_RI=1246.9	UnknownID=12|RT=10.767|RI=1246.9	34	416.9	[M+H]+	5,7-dihydroxy-2-phenyl-6-[3,4,5-trihydroxy-6-(hydroxymethyl)oxan-2-yl]-4H-chromen-4-one	7.9119	Flavonoid C-glycosides	0.00244986	0.00424754	0.000112875	0.000112444	9.17686e-05	8.54854e-05	0.000176247	0.000152693	0.000170375	0.000164863	0.000192211	0.000196168	0.000186225	0.000188639	0.000199859	0.000194018	0.000181628	0.000181847	0.000168055	0.000170418	0.000165782	0.00015912	0.000170012	6.79681e-05	0.000129809	7.63056e-05	0.000155252	0.000162881	0.000137772	0.000135511	0.000233165	0.000261925	0.000258811	0.000215313	0.000300365	0.000249125	0.000257782	0.000246871	0.00010161	0.00010724	0.000102702	8.68709e-05
00017_UnknownID=17_RT=11.252_RI=1277.2	UnknownID=17|RT=11.252|RI=1277.2	49	211	[M+H]+	Jasmonic acid	8.3557	Jasmonic acids	0.00652263	0.00659397	0.000224094	0.00024073	0.000236745	0.000217003	0.000219539	0.00021869	0.000217232	0.000222146	0.000236195	0.000246206	0.000233623	0.00026533	0.00022969	0.00022012	0.000222533	0.000221754	0.000242714	0.000237607	0.000235621	0.000240924	0.000241183	0.000134591	0.000215179	0.000199207	0.000225723	0.000230143	0.000222317	0.000221012	0.000327075	0.000313132	0.000310672	0.000296344	0.000351007	0.000344081	0.000326056	0.000318566	0.000221508	0.000227043	0.000231458	0.000238365
00018_UnknownID=18_RT=11.276_RI=1278.5	UnknownID=18|RT=11.276|RI=1278.5	88	429.1	[M+H]+	trans-p-Ferulyl alcohol 4-O-[6-(2-methyl-3-hydroxypropionyl)] glucopyranoside	7.7468	Phenolic glycosides	0.0167837	0.0181447	0.000408213	0.000444612	0.000421805	0.000424839	0.000597431	0.000583584	0.000552299	0.000548133	0.000614143	0.000644676	0.000578014	0.000600532	0.000562444	0.000503926	0.000514243	0.000492516	0.000583444	0.000588704	0.000569618	0.00054062	0.000596592	0.000286939	0.000454423	0.000427209	0.000516517	0.000479371	0.000452154	0.000461951	0.000682816	0.00064682	0.000629235	0.000633253	0.000698626	0.000682293	0.000664131	0.000679713	0.000440269	0.00041586	0.000398613	0.000415491
00023_UnknownID=23_RT=11.47_RI=1290.7	UnknownID=23|RT=11.47|RI=1290.7	73	281	[M+H]+	13-Hydroxyabscisic acid	7.781	Abscisic acids and derivatives	0.00222323	0.00210063	0.00110291	0.00141764	0.00157441	0.00170044	0.00186534	0.00272236	0.00262814	0.00242799	0.000977414	0.00103253	0.00114076	0.001322	0.000776041	0.000749185	0.000842102	0.000986022	0.00113058	0.00176856	0.00225714	0.0021666	0.000895784	0.000422629	0.00117158	0.00109524	0.000740839	0.00110003	0.00131144	0.0014766	0.000680706	0.000783819	0.000834332	0.00077356	0.00259849	0.00257712	0.00263416	0.00258531	0.00188644	0.00213306	0.00228062	0.00201439
00029_UnknownID=29_RT=11.885_RI=1315.7	UnknownID=29|RT=11.885|RI=1315.7	17	271	[M+H]+	Genistein	8.677	Isoflavones	0.00130441	0.00152384	0.000177612	0.000183078	0.000168666	0.000167762	6.001e-05	6.12451e-05	6.1202e-05	6.34036e-05	7.68331e-05	7.53317e-05	8.35627e-05	8.99103e-05	6.47926e-06	1.50006e-05	1.65178e-05	2.2472e-05	0.000105948	0.000111689	9.6447e-05	0.000111431	0.000130581	8.87467e-05	0.000143078	0.000133957	0.000131802	0.000131318	0.000126789	0.000143608	0.00019801	0.000186592	0.000197645	0.000186575	0.000201306	0.000204292	0.000205989	0.000205741	0.000142365	0.000135803	0.000135626	0.000141152
00041_UnknownID=41_RT=13.451_RI=1416.8	UnknownID=41|RT=13.451|RI=1416.8	27	355	[M+H]+	Yohimbine	8.3462	Yohimbine alkaloids	5.30657e-06	0.000136127	0.000181174	0.000211035	0.000224154	0.000247321	0.000250352	0.000344974	0.000342284	0.00032598	0.000138566	0.000136869	0.000129212	0.000143721	6.75945e-05	5.30657e-05	6.02831e-05	6.63681e-05	0.0001969	0.000277155	0.000292317	0.000277364	0.000141389	5.85475e-05	0.000175984	0.000148498	0.000174655	0.00021773	0.000243875	0.00027201	9.26214e-05	0.00010849	0.00010656	9.63323e-05	0.000186176	0.000161575	0.00017409	0.000175509	0.000280406	0.000324887	0.000358169	0.00036513
00046_UnknownID=46_RT=14.443_RI=1490.9	UnknownID=46|RT=14.443|RI=1490.9	23	221	[M+H]+	N-Acetyl-b-glucosaminylamine	8.1671	Hexoses	2.16719e-06	2.16719e-06	0.000153819	0.000154522	0.000155374	0.000144088	3.67321e-05	3.07376e-05	2.16719e-05	2.52593e-05	6.66422e-05	6.75391e-05	5.41742e-05	5.47007e-05	7.2559e-05	5.51656e-05	6.76028e-05	5.48827e-05	0.000148959	0.000135895	0.000115047	0.000104196	9.1219e-05	5.5252e-05	8.18574e-05	6.27569e-05	0.000302442	0.000275009	0.000277512	0.000269076	0.000326564	0.000304497	0.000303636	0.00030175	0.000823181	0.000812913	0.00078113	0.000805452	0.000310165	0.00029976	0.000304191	0.000291593
00049_UnknownID=49_RT=14.611_RI=1503.5	UnknownID=49|RT=14.611|RI=1503.5	56	505	[M+H]+	Luteolin 3'-(4''-acetylglucuronide)	7.8141	Flavonoid O-glucuronides	0.000389556	0.000591761	4.88219e-07	4.88219e-07	6.09373e-06	1.7747e-05	8.68727e-06	3.17399e-05	3.13821e-05	4.36283e-05	9.36303e-06	5.04036e-06	2.75507e-05	2.11568e-05	4.88219e-07	4.88219e-07	4.88219e-07	2.48553e-05	4.88219e-07	2.68639e-05	4.88219e-06	4.88219e-07	4.88219e-07	0.000139964	6.76186e-05	0.000278579	4.88219e-07	4.88219e-07	1.73505e-05	2.66182e-05	4.88219e-07	4.88219e-07	4.88219e-07	4.88219e-07	4.88219e-07	4.88219e-07	7.91146e-06	1.53532e-05	4.88219e-07	4.88219e-07	5.07131e-06	1.83998e-05
00052_UnknownID=52_RT=14.808_RI=1518.2	UnknownID=52|RT=14.808|RI=1518.2	49	145	[M+H]+	Caprylic acid	8.282	Medium-chain fatty acids	3.6603e-07	3.6603e-07	3.6603e-07	3.6603e-07	3.6603e-07	3.6603e-07	5.0644e-06	3.6603e-06	8.27272e-06	3.6603e-07	3.6603e-07	3.6603e-07	3.6603e-07	3.6603e-07	0.000541693	0.000470388	0.000342025	0.000259387	3.6603e-07	3.6603e-07	3.6603e-07	3.6603e-07	3.6603e-07	3.6603e-07	3.6603e-07	3.6603e-07	3.6603e-07	3.6603e-07	3.6603e-07	3.6603e-07	3.6603e-07	3.6603e-07	3.6603e-07	3.6603e-07	3.6603e-07	3.6603e-07	3.6603e-07	3.6603e-07	3.6603e-07	3.6603e-07	3.6603e-07	3.6603e-07
00054_UnknownID=54_RT=14.911_RI=1525.9	UnknownID=54|RT=14.911|RI=1525.9	59	281.1	[M+H]+	Linoleic acid	8.3754	Lineolic acids and derivatives	0.00145741	0.00136593	0.000460937	0.00047101	0.000446672	0.000440135	0.000870985	0.000865613	0.000876688	0.000873677	0.000536259	0.000531401	0.000531084	0.000547048	0.000211601	0.000251068	0.000284492	0.000297697	0.000728102	0.000712545	0.000728518	0.000695236	0.000663678	0.000368562	0.000585659	0.00051105	0.000605256	0.000621237	0.000632338	0.000623938	0.000334675	0.000352408	0.000353042	0.000341554	0.000482215	0.000477245	0.000478643	0.00048455	0.000647885	0.000657228	0.000641711	0.000640891
00061_UnknownID=61_RT=15.225_RI=1549.5	UnknownID=61|RT=15.225|RI=1549.5	21	342.1	[M+H]+	3,4-Dihydroxymandelaldehyde	8.4919	Phenylacetaldehydes	1.31061e-05	1.31061e-05	0.000161166	0.000164399	0.000162419	0.000154312	0.000312559	0.000317748	0.000323347	0.000322909	0.000215482	0.000197751	0.000182476	0.000199418	0.00015031	0.000149954	0.000152544	0.000134629	0.00024965	0.00023452	0.000224675	0.000228416	0.000253989	0.000135643	0.000170206	0.000151487	0.000270752	0.000241176	0.000238636	0.000236163	0.000146177	0.000137131	0.000133521	0.000131061	0.000362862	0.000384884	0.000246155	0.000377001	0.000238713	0.000256172	0.00023725	0.000243564
00062_UnknownID=62_RT=15.309_RI=1554.2	UnknownID=62|RT=15.309|RI=1554.2	25	502.9	[M+H]+	Kaempferol	9.1279	Flavonols	0.00425594	0.00381893	0.00014604	0.000149066	0.000141502	0.00015453	0.000119135	0.000111116	0.000116192	0.00012979	0.000143053	0.000147546	0.000163655	0.000155438	0.000157411	0.000154567	0.000144666	0.000145067	0.000139275	0.000158623	0.000143725	0.000139006	0.000169467	0.000167221	0.00016629	0.000183417	0.000131511	0.000143885	0.000155643	0.000132656	0.000202021	0.000184076	0.000186795	0.000204921	0.000211535	0.000204141	0.000215524	0.000221184	0.00013785	0.000144616	0.000136862	0.000143782
00068_UnknownID=68_RT=16.33_RI=1636.2	UnknownID=68|RT=16.33|RI=1636.2	120	431	[M+H]+	Alpha-Tocopherol	8.25	Tocopherols	5.79957e-06	5.79957e-06	7.76138e-05	8.39937e-05	7.13837e-05	7.35923e-05	0.000177773	0.000156094	0.00015804	0.000142978	0.000130759	0.000123563	0.000124569	0.000118522	8.10696e-05	9.34114e-05	8.14635e-05	8.37693e-05	0.000109412	0.000107044	9.69116e-05	9.9383e-05	0.000110255	5.86874e-05	9.26373e-05	7.89455e-05	9.76598e-05	0.000101992	9.58319e-05	9.58286e-05	6.50439e-05	6.15893e-05	5.83928e-05	5.79957e-05	8.28908e-05	8.44019e-05	8.47185e-05	8.84093e-05	7.123e-05	7.38569e-05	7.0721e-05	6.91857e-05
00075_UnknownID=75_RT=16.75_RI=1671.7	UnknownID=75|RT=16.75|RI=1671.7	63	489.9	[M+H]+	Isorhamnetin	9.0644	Flavonols	0.00182335	0.00364119	1.70625e-05	1.99881e-05	1.9853e-05	3.19462e-05	2.99059e-05	2.52286e-05	2.23759e-05	4.2311e-05	2.80477e-05	1.9664e-05	3.52054e-05	2.99837e-05	2.21258e-05	1.78148e-05	1.55277e-05	3.31038e-05	2.33731e-05	3.37557e-05	1.63869e-05	3.43423e-05	1.65011e-05	0.000727377	0.000301899	0.00141692	3.29121e-05	3.23469e-05	4.31003e-05	4.63881e-05	3.75441e-05	3.35632e-05	3.10266e-05	3.72885e-05	3.49995e-05	4.14201e-05	3.77696e-05	6.14513e-05	2.31834e-05	1.77999e-05	2.60459e-05	4.01686e-05
00077_UnknownID=77_RT=16.834_RI=1678.7	UnknownID=77|RT=16.834|RI=1678.7	10	245.1	[M+H]+	Uridine	8.8625	Pyrimidine nucleosides	2.93047e-06	2.93047e-06	0.000249896	0.000285362	0.000269486	0.000263544	3.21788e-05	2.93047e-05	2.94312e-05	3.30006e-05	7.30333e-05	6.19267e-05	6.91146e-05	7.63229e-05	8.37314e-05	7.28943e-05	6.94136e-05	7.2715e-05	0.000188331	0.000222789	0.000193886	0.000180772	0.000126004	5.08646e-05	0.000124419	0.0001076	0.000467148	0.000475673	0.000495766	0.000512744	0.00026252	0.000257739	0.000255435	0.000260556	0.00126746	0.00127209	0.00127879	0.00123524	0.000650496	0.000667354	0.00064702	0.00065688
00079_UnknownID=79_RT=17.311_RI=1718.8	UnknownID=79|RT=17.311|RI=1718.8	16	254	[M+H]+	Dopaquinone	8.7291	L-alpha-amino acids	0.000563596	0.000680827	0.000182934	0.000172538	0.000164555	0.000158118	0.000164456	0.000180632	0.00019567	0.000187776	0.000169304	0.000150705	0.000148411	0.000160436	0.000108125	0.000141795	0.000138133	0.000129018	0.000206727	0.000190536	0.000189689	0.000196171	0.000192856	0.000126323	0.000154936	0.000148693	0.000204734	0.000200211	0.000193975	0.000185552	0.000147154	0.000126947	0.000117881	0.000107144	0.000171884	0.000159837	0.000175409	0.00017705	0.000194631	0.000180986	0.000188795	0.000183762
00083_UnknownID=83_RT=17.884_RI=1767.6	UnknownID=83|RT=17.884|RI=1767.6	90	311	[M+H]+	(E)-1-O-Cinnamoyl-beta-D-glucose	7.7383	O-cinnamoyl glycosides	0.000376657	0.000309007	0.000840274	0.000851737	0.00085184	0.000828794	1.00602e-05	1.93112e-05	2.51042e-05	2.5844e-05	4.08049e-05	4.44264e-05	4.06122e-05	4.58819e-05	6.16406e-06	1.1386e-05	1.47069e-05	1.12064e-05	0.000240054	0.000246049	0.000264339	0.000255455	0.000187413	0.000109852	0.000198257	0.000183319	0.00141223	0.00145108	0.00144795	0.00145307	0.00117171	0.00120856	0.00118314	0.00121183	0.00267303	0.00274547	0.0027556	0.00279695	0.0014639	0.00145283	0.00143295	0.00146264
00085_UnknownID=85_RT=17.952_RI=1773.3	UnknownID=85|RT=17.952|RI=1773.3	51	360.9	[M+H]+	3-Methoxytyramine BX	8.1721	Methoxyphenols	4.72308e-07	4.72308e-07	0.000131843	0.000124164	0.000119182	0.000114593	5.36948e-06	4.9002e-06	4.72308e-06	4.72308e-07	4.72308e-07	4.72308e-07	4.72308e-07	4.72308e-07	4.72308e-07	4.72308e-07	4.72308e-07	4.72308e-07	4.72308e-07	4.72308e-07	5.98463e-06	4.72308e-07	5.26097e-06	4.72308e-07	4.72308e-07	4.72308e-07	8.95735e-05	8.83986e-05	8.16011e-05	8.2654e-05	9.16215e-05	8.63415e-05	7.72433e-05	8.52671e-05	0.00112557	0.00112895	0.00110616	0.00114983	0.000485299	0.000457388	0.000451497	0.000454246
00086_UnknownID=86_RT=18.102_RI=1786	UnknownID=86|RT=18.102|RI=1786	60	393.1	[M+H]+	L-4-Hydroxyglutamate semialdehyde	8.2423	L-alpha-amino acids	1.07069e-05	1.07069e-05	0.000154747	0.000137734	0.000144307	0.000141637	0.000283995	0.000279193	0.000271819	0.000260268	0.000223636	0.000197519	0.000193216	0.000194363	0.00011477	0.000115245	0.000116496	0.000116366	0.000165045	0.000161054	0.000132158	0.000150157	0.000176277	0.000107069	0.000143148	0.000127462	0.000226362	0.000215831	0.000208766	0.000200783	0.000129299	0.000110445	0.000112489	0.000111545	0.000295176	0.000324838	0.000297453	0.000310427	0.000185133	0.000181584	0.000182028	0.000172187
00093_UnknownID=93_RT=18.478_RI=1819.7	UnknownID=93|RT=18.478|RI=1819.7	70	431	[M+H]+	Catechin 3-O-(1,6-dihydroxy-2-cyclohexene-1-carboxylate)	7.6866	Catechins	5.94516e-06	5.94516e-06	8.865e-05	8.8827e-05	8.89797e-05	8.7477e-05	0.000142779	0.000135817	0.00011218	0.000106573	9.3622e-05	8.76839e-05	8.26028e-05	8.34187e-05	5.94516e-05	7.65089e-05	7.28238e-05	8.513e-05	0.000127505	0.000124786	0.00012422	0.000122582	0.000105167	6.61972e-05	8.71543e-05	8.61109e-05	9.93759e-05	0.000100635	9.12083e-05	0.000100059	8.27993e-05	6.43689e-05	6.59001e-05	8.04791e-05	0.000108049	0.000119563	0.000114627	0.000107575	0.000109755	0.000109881	0.000104944	0.000109017
00095_UnknownID=95_RT=18.595_RI=1830.7	UnknownID=95|RT=18.595|RI=1830.7	47	503.1	[M+H]+	6''-O-Malonyldaidzin	8.6753	Isoflavonoid O-glycosides	0.00133517	0.00284077	4.9752e-07	4.9752e-07	1.49361e-05	1.31268e-05	1.94339e-05	1.78189e-05	1.83349e-05	2.08928e-05	1.6971e-05	3.63022e-05	2.80019e-05	3.227e-05	5.88387e-06	4.9752e-07	4.9752e-07	5.64547e-06	2.38191e-05	2.36887e-05	1.93713e-05	1.48248e-05	2.13986e-05	0.000583491	0.000223749	0.00114641	1.02476e-05	4.9752e-06	1.25349e-05	1.77296e-05	4.9752e-07	7.11914e-06	8.74576e-06	4.9752e-07	1.06036e-05	4.9752e-07	1.46185e-05	1.41722e-05	4.9752e-07	4.9752e-07	1.15214e-05	2.48707e-05
00106_UnknownID=106_RT=19.569_RI=1922.4	UnknownID=106|RT=19.569|RI=1922.4	50	520.2	[M+H]+	O-Methylisoalangiside	7.5853	O-glycosyl compounds	5.4533e-06	5.4533e-06	0.00191445	0.00188731	0.00188991	0.0018695	0.000317799	0.000309166	0.000293975	0.000299448	7.24786e-05	6.57153e-05	6.41919e-05	6.52178e-05	7.71032e-05	8.24041e-05	8.75307e-05	8.38285e-05	0.000615235	0.000633618	0.000598037	0.000585592	0.000102156	5.4533e-05	7.7212e-05	6.96081e-05	0.00218707	0.0021614	0.00212292	0.00209797	0.00528608	0.00533083	0.00512745	0.00517454	0.0154583	0.0158518	0.0153055	0.0154547	0.00285322	0.00283244	0.0027647	0.00278743
00108_UnknownID=108_RT=19.619_RI=1926.8	UnknownID=108|RT=19.619|RI=1926.8	134	485.1	[M+H]+	1,6-Digalloyl-beta-D-glucopyranose	7.9295	Tannins	1.17458e-05	0.000117458	0.000256826	0.000272745	0.00027961	0.000261714	0.00160197	0.00135352	0.00121071	0.00112108	0.000750574	0.000734864	0.000636955	0.00066036	0.000975129	0.000901282	0.000812875	0.000771908	0.000609907	0.000552282	0.000532183	0.000469114	0.00047732	0.000275508	0.000332719	0.000316431	0.000384245	0.000371985	0.000351218	0.000352497	0.000454241	0.000468984	0.000471635	0.000465411	0.00129999	0.00042512	0.00130402	0.000412136	0.000361922	0.000367681	0.000366513	0.000354104
00116_UnknownID=116_RT=20.231_RI=1984.2	UnknownID=116|RT=20.231|RI=1984.2	82	535	[M+H]+	6-{[2-(3,4-dihydroxyphenyl)-5-hydroxy-4-oxo-4H-chromen-7-yl]oxy}-3,4,5-trihydroxyoxane-2-carboxylic acid	9.2045	Flavonoid-7-O-glucuronides	0.00104107	0.00234254	2.04799e-05	1.69248e-05	1.80313e-05	2.21898e-05	2.15923e-05	2.8191e-05	1.98531e-05	2.98775e-05	2.62844e-05	2.27148e-05	3.11114e-05	1.95482e-05	2.30977e-05	1.52501e-05	9.89205e-06	1.92943e-05	1.58635e-05	2.64761e-05	1.18511e-05	1.73371e-05	1.60338e-05	0.000394427	0.00016	0.000740931	2.17175e-05	2.44641e-05	3.5389e-05	3.04377e-05	2.3922e-05	3.78698e-05	3.98162e-05	3.87337e-05	3.68751e-05	3.13831e-05	4.01278e-05	4.63677e-05	2.30082e-05	2.56384e-05	2.687e-05	3.42238e-05
00118_UnknownID=118_RT=20.622_RI=2022.9	UnknownID=118|RT=20.622|RI=2022.9	120	380.9	[M+H]+	D-Arabino-hexos-2-ulose	8.4118	Hexoses	0.000723546	0.00137118	0.00178083	0.00160903	0.00163333	0.00153754	0.00042364	0.000541732	0.000597462	0.000551582	0.000322432	0.000331287	0.000369743	0.000378569	0.000284947	0.000336192	0.000344174	0.000368485	0.000669451	0.00073015	0.000738093	0.00075117	0.00060136	0.000613617	0.000411296	0.000573695	0.00130601	0.00144339	0.00154262	0.00159289	0.000785316	0.000793059	0.000782877	0.000798669	0.0045544	0.00475031	0.00486665	0.00483922	0.00408513	0.00426873	0.00428691	0.0042891
00120_UnknownID=120_RT=20.835_RI=2044.6	UnknownID=120|RT=20.835|RI=2044.6	80	438.2	[M+H]+	Lunarine	7.5296	Macrolactams	5.25823e-06	5.25823e-06	7.07471e-05	7.14415e-05	6.8095e-05	7.61322e-05	0.00027768	0.000267818	0.000254679	0.000253377	0.000120544	0.000119567	0.000116011	0.000117134	6.00558e-05	6.20075e-05	5.75415e-05	5.87873e-05	9.62319e-05	9.17495e-05	8.55644e-05	8.27475e-05	9.85047e-05	5.25823e-05	7.74446e-05	8.20393e-05	0.00010811	0.00010523	0.000109871	9.90155e-05	7.18772e-05	7.04443e-05	8.00161e-05	6.70531e-05	0.000112438	0.000113531	0.000118608	0.000111644	8.03059e-05	8.06655e-05	7.40807e-05	7.76592e-05
00125_UnknownID=125_RT=21.36_RI=2098.4	UnknownID=125|RT=21.36|RI=2098.4	58	435.1	[M+H]+	5-hydroxy-2-(4-hydroxyphenyl)-7-{[3,4,5-trihydroxy-6-(hydroxymethyl)oxan-2-yl]oxy}-3,4-dihydro-2H-1-benzopyran-4-one	8.2835	Flavonoid-7-O-glycosides	1.73792e-05	1.73792e-05	0.000326925	0.000337034	0.000339879	0.000321969	0.00044193	0.000414186	0.000421894	0.000437438	0.000313989	0.000309725	0.000267696	0.000303642	0.000197714	0.000234088	0.000235328	0.000245992	0.00038363	0.000382357	0.000369031	0.000363491	0.00039491	0.000173792	0.000283379	0.000260595	0.000452732	0.000461934	0.000446274	0.000455451	0.000286187	0.000265001	0.000247084	0.000267043	0.000413992	0.000425964	0.000404765	0.000431443	0.000459846	0.00047713	0.000449643	0.000452322
00128_UnknownID=128_RT=21.52_RI=2115	UnknownID=128|RT=21.52|RI=2115	71	467	[M+H]+	Mniopetal B	7.4438	Naphthofurans	1.09223e-05	1.09223e-05	0.000150482	0.000168909	0.000153455	0.000146507	0.000362638	0.000363357	0.000380428	0.000375174	0.00022872	0.000238455	0.000172064	0.000218337	0.000135303	0.000175222	0.000165863	0.000154853	0.000278805	0.000241372	0.000249709	0.000238774	0.000258203	0.000113074	0.000164196	0.000148826	0.000259671	0.000249794	0.000241436	0.000217018	0.00012641	0.00012776	0.000109223	0.000126946	0.000155716	0.00015757	0.000178261	0.00016135	0.000211397	0.000202199	0.000176497	0.000196335
00133_UnknownID=133_RT=22.001_RI=2164	UnknownID=133|RT=22.001|RI=2164	26	318.1	[M+H]+	Phytosphingosine	8.176	1,3-aminoalcohols	2.68858e-05	2.68858e-05	0.000321763	0.000309472	0.000296183	0.000308625	0.000986322	0.000879653	0.000804646	0.000744006	0.00163854	0.00153451	0.00140828	0.00144833	0.000573056	0.000549117	0.000531929	0.000489035	0.000631974	0.000639709	0.000573949	0.000565863	0.000578767	0.000343915	0.000408985	0.000351532	0.000459418	0.00046884	0.000454361	0.000433633	0.000796671	0.0007894	0.000768071	0.000723882	0.00129966	0.00127624	0.00128988	0.00124534	0.000323636	0.000296277	0.000294255	0.000268858
00134_UnknownID=134_RT=22.071_RI=2171.2	UnknownID=134|RT=22.071|RI=2171.2	31	357.1	[M+H]+	Xanthosine	9.4215	Purine nucleosides	8.06171e-07	8.06171e-07	8.348e-05	6.55655e-05	6.58784e-05	6.90205e-05	0.000199067	0.00018571	0.000189436	0.000190921	0.000194099	0.000178974	0.000164164	0.00016104	0.000103318	0.000110082	0.000109151	9.74266e-05	0.000180933	0.000150067	0.000137261	0.00013021	0.00017517	9.35869e-05	0.000110723	9.15513e-05	0.00016057	0.000130389	0.000129829	0.000115954	6.03439e-05	3.90124e-05	4.17232e-05	4.07636e-05	8.30284e-06	8.36211e-06	8.16503e-06	8.06171e-06	5.44714e-05	6.02083e-05	5.5618e-05	5.06917e-05
00141_UnknownID=141_RT=23.104_RI=2284.1	UnknownID=141|RT=23.104|RI=2284.1	64	431.1	[M+H]+	Ononin	8.2206	Isoflavonoid O-glycosides	0.000908501	0.0021403	7.77578e-05	7.27024e-05	8.08306e-05	8.7598e-05	0.000141292	0.000150718	0.000142873	0.000139019	0.000119542	9.2202e-05	0.000102835	0.000106029	7.95023e-05	7.92026e-05	7.28153e-05	8.32876e-05	9.64947e-05	0.000108571	8.88166e-05	8.04841e-05	9.88768e-05	0.000554424	0.000263254	0.00104408	7.98844e-05	8.12265e-05	0.000105135	0.000105421	4.8344e-05	5.39319e-05	5.08197e-05	6.57292e-05	6.93737e-05	7.80799e-05	9.72704e-05	9.8756e-05	7.05612e-05	7.70254e-05	8.16956e-05	0.000102263
00144_UnknownID=144_RT=23.805_RI=2362.5	UnknownID=144|RT=23.805|RI=2362.5	55	323.3	[M+H]+	Diketogulonic acid	8.5441	Sugar acids and derivatives	8.68672e-07	8.68672e-07	1.32451e-05	8.68672e-07	8.68672e-07	8.68672e-07	1.00678e-05	8.68672e-06	8.81543e-06	1.22855e-05	1.59196e-05	8.68672e-07	3.42209e-05	2.64807e-05	8.68672e-07	8.68672e-07	8.68672e-07	8.68672e-07	8.02809e-05	4.92519e-05	3.83331e-05	5.99783e-05	8.68672e-07	0.000473207	9.41651e-05	9.54064e-05	8.68672e-07	8.68672e-07	8.68672e-07	8.68672e-07	8.68672e-07	8.68672e-07	8.68672e-07	8.68672e-07	8.68672e-07	8.68672e-07	8.68672e-07	8.68672e-07	8.68672e-07	8.68672e-07	8.68672e-07	8.68672e-07
00146_UnknownID=146_RT=24.299_RI=2419.2	UnknownID=146|RT=24.299|RI=2419.2	109	465.1	[M+H]+	2-(3,4-dihydroxyphenyl)-3,5-dihydroxy-7-{[3,4,5-trihydroxy-6-(hydroxymethyl)oxan-2-yl]oxy}-4H-chromen-4-one	8.3335	Flavonoid-7-O-glycosides	7.44115e-06	7.44115e-06	0.000190585	0.000203292	0.000206469	0.000204683	0.000579736	0.000562922	0.000549806	0.000528129	0.000311993	0.000297281	0.000298602	0.000299927	0.000143472	0.000150849	0.000148719	0.000147019	0.000341335	0.00038836	0.000374787	0.000353352	0.000206666	0.000107102	0.00015323	0.000139468	0.000317652	0.000314245	0.000288511	0.000288293	8.37882e-05	7.64099e-05	7.90626e-05	7.44115e-05	0.0001829	0.000195376	0.000193171	0.000191594	0.000194885	0.000201735	0.000180879	0.000180621
00147_UnknownID=147_RT=24.36_RI=2426.3	UnknownID=147|RT=24.36|RI=2426.3	56	504.1	[M+H]+	Gravacridonediol glucoside	7.6824	Acridones	0.00136513	0.00195808	3.81106e-05	4.11159e-05	5.39972e-05	5.46036e-05	4.70363e-05	5.42363e-05	4.76195e-05	5.62543e-05	2.74351e-05	3.1295e-05	4.03004e-05	3.17066e-05	3.59774e-05	3.19117e-05	3.15716e-05	4.36256e-05	3.02616e-05	4.90338e-05	3.55849e-05	2.83369e-05	2.89526e-05	0.000411697	0.000162032	0.000818934	2.54166e-05	3.32757e-05	4.34843e-05	6.35721e-05	2.63887e-05	2.38733e-05	2.18973e-05	4.60921e-05	3.90258e-05	5.39885e-05	7.12031e-05	9.5367e-05	3.23867e-05	4.18344e-05	5.0832e-05	7.06621e-05
00148_UnknownID=148_RT=24.66_RI=2462.6	UnknownID=148|RT=24.66|RI=2462.6	37	355	[M+H]+	Chlorogenic acid	8.4321	Quinic acids and derivatives	0.00033657	0.000129126	5.61015e-05	5.26596e-07	5.26596e-07	5.26596e-07	1.92813e-05	1.86505e-05	3.29882e-05	5.22874e-05	5.20389e-05	1.53863e-05	0.000113099	9.10045e-05	5.26596e-07	5.26596e-07	1.23376e-05	2.13818e-05	0.000238852	0.000162816	0.000128992	0.000215273	3.14447e-05	0.00151459	0.000343917	0.000376513	5.26596e-07	5.26596e-06	1.06471e-05	1.26923e-05	5.26596e-07	5.26596e-07	5.26596e-07	1.38563e-05	5.26596e-07	5.26596e-07	5.26596e-07	5.26596e-07	1.05488e-05	5.26596e-07	8.96196e-06	8.73264e-06
00149_UnknownID=149_RT=24.744_RI=2472.7	UnknownID=149|RT=24.744|RI=2472.7	44	324.4	[M+H]+	N-Jasmonoylisoleucine	8.1016	Isoleucine and derivatives	6.01385e-07	6.01385e-07	1.15564e-05	6.01385e-07	6.01385e-07	6.01385e-07	6.01385e-07	6.01385e-07	6.01386e-06	1.63782e-05	1.77575e-05	6.01385e-07	3.42701e-05	2.96571e-05	6.01385e-07	6.01385e-07	6.01385e-07	6.01385e-07	7.85209e-05	5.53276e-05	4.09711e-05	6.17437e-05	6.01385e-07	0.000448467	0.000101153	0.000102439	6.01385e-07	6.01385e-07	6.01385e-07	6.01385e-07	6.01385e-07	6.01385e-07	6.01385e-07	6.01385e-07	6.01385e-07	6.01385e-07	6.01385e-07	6.01385e-07	6.01385e-07	6.01385e-07	6.01385e-07	6.01385e-07
00150_UnknownID=150_RT=24.831_RI=2483	UnknownID=150|RT=24.831|RI=2483	128	479.1	[M+H]+	Quercetin 3-O-glucuronide	7.9435	Flavonoid-3-O-glucuronides	1.78776e-06	1.78776e-06	7.27079e-05	6.68587e-05	6.49272e-05	7.17458e-05	0.000336706	0.000318951	0.000314378	0.000283618	6.45892e-05	7.14437e-05	6.1386e-05	6.5177e-05	6.8006e-05	7.6638e-05	8.11419e-05	7.7304e-05	0.000135126	0.000135661	0.000132347	0.000136366	9.63069e-05	4.89871e-05	6.55247e-05	6.63885e-05	0.000102727	9.87851e-05	0.000100336	9.66748e-05	1.78776e-05	2.55542e-05	2.21384e-05	2.2682e-05	5.20178e-05	5.28425e-05	5.29332e-05	5.25167e-05	0.000130598	0.000133884	0.000122496	0.000116877
00154_UnknownID=154_RT=25.484_RI=2561.8	UnknownID=154|RT=25.484|RI=2561.8	51	355.9	[M+H]+	Guanosine	8.868	Purine nucleosides	0.000896594	0.00037707	0.00016688	5.20515e-06	2.28676e-05	2.29719e-05	4.61135e-05	4.99821e-05	7.60239e-05	0.000117741	0.000117307	4.79829e-05	0.000273775	0.000234529	2.80535e-05	1.83742e-05	4.70909e-05	5.9793e-05	0.000568926	0.000388529	0.000369354	0.000536402	8.74463e-05	0.00378513	0.000900734	0.00100475	1.05228e-05	1.95373e-05	4.28044e-05	4.86181e-05	5.20515e-07	5.20515e-07	3.90929e-05	6.25189e-05	5.20515e-07	8.81548e-06	2.17819e-05	3.4519e-05	3.62877e-05	1.51896e-05	3.09112e-05	3.20563e-05
00159_UnknownID=159_RT=26.275_RI=2661.4	UnknownID=159|RT=26.275|RI=2661.4	26	365.3	[M+H]+	3b,9b-Dihydroxy-6b-angeloyloxy-7(11)-eremophilen-12,8b-olide	8.0845	Terpene lactones	0.000877146	0.000398462	0.000247751	5.39913e-06	3.26127e-05	3.78887e-05	5.27185e-05	6.55513e-05	9.46155e-05	0.000191536	0.000149411	5.0901e-05	0.000340552	0.000303128	2.59871e-05	2.34432e-05	6.60965e-05	8.03972e-05	0.000774944	0.000451557	0.000489086	0.000760065	9.99498e-05	0.00475161	0.00131487	0.00152334	1.87873e-05	2.63056e-05	5.8475e-05	6.67432e-05	5.39913e-07	5.39913e-07	5.86887e-05	7.60553e-05	5.39913e-07	1.03267e-05	4.19789e-05	3.62007e-05	4.45596e-05	2.44041e-05	4.72424e-05	4.79196e-05
00162_UnknownID=162_RT=26.364_RI=2673	UnknownID=162|RT=26.364|RI=2673	20	352.3	[M+H]+	Xanthoxin	8.4301	Sesquiterpenoids	0.000789034	0.000513197	0.000204823	9.2545e-06	2.16908e-05	2.53747e-05	4.84092e-05	6.67244e-05	8.78023e-05	0.000158927	0.000141373	5.30149e-05	0.000316004	0.000276459	2.48576e-05	2.69373e-05	5.5409e-05	7.90535e-05	0.000641156	0.000419183	0.000396379	0.000605917	9.04921e-05	0.00470611	0.00108161	0.00118218	1.06119e-05	2.52152e-05	4.63721e-05	5.04765e-05	7.55612e-07	7.55612e-07	3.83148e-05	6.20776e-05	7.55612e-07	7.55612e-06	2.33033e-05	2.14123e-05	4.28797e-05	2.09211e-05	3.55467e-05	3.70744e-05
00168_UnknownID=168_RT=27.051_RI=2762	UnknownID=168|RT=27.051|RI=2762	24	379.2	[M+H]+	Gibberellin A17	8.3811	C20-gibberellin 20-carboxylic acids	0.00105714	0.00069794	0.000248439	9.65863e-06	4.62672e-05	4.31862e-05	5.6738e-05	6.52172e-05	9.06039e-05	0.000175276	0.000132837	5.1647e-05	0.000285327	0.000252608	3.16608e-05	2.75398e-05	8.12773e-05	0.000118606	0.000709022	0.000361165	0.000475242	0.000870923	0.000102347	0.00501878	0.00160842	0.00201189	1.91677e-05	3.25407e-05	7.50096e-05	8.03528e-05	6.89941e-07	6.89941e-06	4.80907e-05	0.000109681	1.34921e-05	1.69257e-05	5.15259e-05	5.01033e-05	4.94398e-05	2.5033e-05	6.57369e-05	6.04688e-05
00170_UnknownID=170_RT=27.137_RI=2773.1	UnknownID=170|RT=27.137|RI=2773.1	76	369.2	[M+H]+	3-O-Caffeoyl-4-O-methylquinic acid	7.8777	Quinic acids and derivatives	0.0010109	0.000642517	0.000259812	1.39828e-05	3.96979e-05	4.43634e-05	5.64024e-05	7.29239e-05	9.84879e-05	0.00017398	0.000136414	5.05279e-05	0.000296584	0.000274393	2.83512e-05	2.61197e-05	7.20199e-05	0.000110374	0.00077793	0.000436796	0.000469707	0.00083047	0.000107694	0.00574793	0.00143259	0.0018085	2.02605e-05	3.51575e-05	6.68743e-05	7.20415e-05	7.42675e-07	7.42675e-06	6.66673e-05	9.35632e-05	1.34921e-05	3.17609e-05	5.35418e-05	6.5097e-05	5.1064e-05	3.12206e-05	6.08399e-05	6.02096e-05
00174_UnknownID=174_RT=27.428_RI=2811.6	UnknownID=174|RT=27.428|RI=2811.6	62	437.2	[M+H]+	Phlorizin	8.4409	Flavonoid O-glycosides	4.01237e-06	4.01237e-06	7.60852e-05	8.87624e-05	8.22573e-05	8.04944e-05	0.00025862	0.000255657	0.000241185	0.000229628	0.000117125	0.00011582	0.000104435	0.000121486	9.04733e-05	0.000103231	0.000106959	0.000103554	0.000128867	0.000133326	0.000134906	0.000118787	0.000126229	8.66895e-05	0.000124853	0.000107684	9.43492e-05	0.000117079	0.000120862	9.84225e-05	5.40662e-05	4.7417e-05	4.5044e-05	4.01237e-05	6.81858e-05	7.52716e-05	5.95261e-05	8.06685e-05	6.41842e-05	6.10888e-05	6.90728e-05	6.11128e-05
00175_UnknownID=175_RT=27.596_RI=2834.8	UnknownID=175|RT=27.596|RI=2834.8	41	393.4	[M+H]+	3b,12a-Dihydroxy-5a-cholanoic acid	8.461	Dihydroxy bile acids, alcohols and derivatives	0.00011907	0.000125236	1.70465e-05	4.78175e-07	4.78175e-07	4.78175e-07	4.78175e-07	5.49416e-06	4.78175e-06	1.6578e-05	9.84318e-06	4.78175e-07	3.81098e-05	3.0392e-05	4.78175e-07	4.78175e-07	4.78175e-07	4.78175e-07	7.87439e-05	5.43339e-05	4.1286e-05	6.89185e-05	4.78175e-07	0.00054511	0.000121766	0.000137079	4.78175e-07	4.78175e-07	4.78175e-07	4.78175e-07	4.78175e-07	4.78175e-07	4.78175e-07	4.78175e-07	4.78175e-07	4.78175e-07	4.78175e-07	4.78175e-07	4.78175e-07	4.78175e-07	4.78175e-07	4.78175e-07
00176_UnknownID=176_RT=27.699_RI=2849.1	UnknownID=176|RT=27.699|RI=2849.1	85	505.1	[M+H]+	Galactotriose	7.7292	Oligosaccharides	4.8408e-07	4.8408e-07	3.40851e-05	4.8408e-07	4.8408e-07	4.8408e-07	4.8408e-07	4.8408e-06	1.08616e-05	3.18535e-05	2.03735e-05	4.8408e-07	5.64715e-05	4.91971e-05	4.8408e-07	4.8408e-07	4.8408e-07	4.8408e-07	0.0001163	7.68188e-05	6.51615e-05	0.000114781	4.8408e-07	0.000815325	0.000198753	0.0002234	4.8408e-07	4.8408e-07	5.05557e-06	4.8408e-07	4.8408e-07	4.8408e-07	4.8408e-07	4.8408e-07	4.8408e-07	4.8408e-07	4.8408e-07	4.8408e-07	4.8408e-07	4.8408e-07	4.8408e-07	4.8408e-07
00177_UnknownID=177_RT=27.785_RI=2861	UnknownID=177|RT=27.785|RI=2861	27	365.4	[M+H]+	Eremopetasitenin A1	8.3588	Naphthofurans	0.000960891	0.000706886	0.000215763	5.46379e-06	3.81664e-05	4.70646e-05	5.03923e-05	5.50233e-05	7.83488e-05	0.000152111	0.000115709	5.29403e-05	0.000232827	0.000204293	2.07161e-05	1.91918e-05	7.16814e-05	0.000125105	0.000571865	0.000267193	0.000411813	0.000828237	9.19199e-05	0.00385744	0.00149434	0.00199198	1.10652e-05	2.72101e-05	6.89062e-05	8.11198e-05	5.46379e-07	5.46379e-07	6.81468e-05	0.000118518	5.46379e-07	8.36211e-06	4.99411e-05	5.57003e-05	4.16935e-05	1.92072e-05	6.05388e-05	5.84898e-05
00178_UnknownID=178_RT=27.842_RI=2868.9	UnknownID=178|RT=27.842|RI=2868.9	72	485.1	[M+H]+	Inosine	8.9664	Purine nucleosides	0.000577686	0.000305118	0.000251457	0.000250793	0.000243499	0.000219205	0.000535812	0.000511789	0.000508552	0.000481592	0.000362807	0.000377977	0.000322379	0.000326097	0.000215471	0.000243469	0.000242021	0.000235521	0.000475362	0.000450312	0.00042894	0.000419147	0.000397151	0.000211494	0.00031634	0.00027142	0.000373503	0.000345905	0.00030399	0.000294453	0.000150543	0.000133231	0.000143056	0.000137228	0.000187614	0.000192719	0.000191358	0.000203905	0.000272309	0.000256377	0.000243439	0.000220279
00182_UnknownID=182_RT=28.362_RI=2941.5	UnknownID=182|RT=28.362|RI=2941.5	55	363.1	[M+H]+	Heliangin	8.1028	Germacranolides and derivatives	0.000761251	0.000477026	5.52212e-05	5.55106e-07	5.55106e-07	5.55106e-07	2.68703e-05	2.96685e-05	3.32669e-05	5.71202e-05	5.0615e-05	2.19106e-05	9.40644e-05	8.78444e-05	5.55106e-07	5.55106e-07	5.55106e-06	1.4063e-05	0.000189286	0.000138254	0.000124543	0.000184183	3.18773e-05	0.000816723	0.000320636	0.000367022	5.55106e-07	5.55106e-07	1.62546e-05	1.34277e-05	5.55106e-07	5.55106e-07	5.55106e-07	1.90414e-05	5.55106e-07	5.55106e-07	5.55106e-07	5.55106e-07	1.37811e-05	5.55106e-07	5.55106e-07	6.094e-06
00190_UnknownID=190_RT=28.859_RI=3010.8	UnknownID=190|RT=28.859|RI=3010.8	37	433.2	[M+H]+	Cosmosiin	8.3447	Flavonoid-7-O-glycosides	0.00053363	0.000166463	0.000112723	5.58902e-07	7.18995e-06	1.14658e-05	3.06915e-05	3.66327e-05	5.07804e-05	9.55975e-05	8.13366e-05	2.98939e-05	0.00016724	0.000140487	1.06382e-05	1.23929e-05	3.13686e-05	4.20283e-05	0.00037921	0.000224009	0.000227321	0.00037723	5.42278e-05	0.00259192	0.000673154	0.000780774	5.58902e-07	5.58902e-06	2.73177e-05	3.25808e-05	5.58902e-07	5.58902e-07	2.92621e-05	3.23571e-05	5.58902e-07	5.58902e-07	1.70654e-05	1.93327e-05	2.10657e-05	5.58902e-07	2.0309e-05	2.42582e-05
00193_UnknownID=193_RT=29.089_RI=3044.5	UnknownID=193|RT=29.089|RI=3044.5	47	429	[M+H]+	(6beta,24R)-6-Hydroxystigmast-4-en-3-one	7.7399	Stigmastanes and derivatives	4.77641e-07	4.77641e-07	3.63499e-05	4.77641e-07	4.77641e-07	4.77641e-07	4.77641e-07	7.52849e-06	1.46019e-05	3.22605e-05	1.54146e-05	4.77641e-07	5.08268e-05	4.36119e-05	4.77641e-07	4.77641e-07	4.77641e-07	7.06529e-06	0.000114676	5.85109e-05	6.46891e-05	0.000124302	5.36481e-06	0.000765779	0.000218118	0.000256475	4.77641e-07	4.77641e-07	4.77641e-07	4.77641e-06	4.77641e-07	4.77641e-07	4.77641e-07	4.77641e-07	4.77641e-07	4.77641e-07	4.77641e-07	4.77641e-07	4.77641e-07	4.77641e-07	4.77641e-07	4.77641e-07
00194_UnknownID=194_RT=29.101_RI=3046.2	UnknownID=194|RT=29.101|RI=3046.2	45	459.2	[M+H]+	Thymidine	8.745	Pyrimidine 2'-deoxyribonucleosides	0.00097637	0.000658269	8.69934e-05	5.13673e-07	9.73707e-06	1.26833e-05	3.95236e-05	2.53474e-05	4.52653e-05	8.31418e-05	6.68078e-05	2.88162e-05	0.000120811	0.000107156	5.13673e-07	6.64397e-06	2.86269e-05	2.95627e-05	0.000247922	0.000163107	0.000154986	0.000286244	4.15513e-05	0.00183565	0.000487631	0.000572599	5.13673e-07	5.13673e-06	2.15022e-05	2.21265e-05	5.13673e-07	5.13673e-07	1.35461e-05	3.43429e-05	5.13673e-07	5.13673e-07	5.13673e-07	8.31846e-06	1.54131e-05	5.13673e-07	1.20919e-05	2.08735e-05
00195_UnknownID=195_RT=29.115_RI=3048.4	UnknownID=195|RT=29.115|RI=3048.4	28	459.1	[M+H]+	6''-O-Acetyldaidzin	7.4779	Isoflavonoid O-glycosides	5.66631e-06	5.66631e-06	0.000175419	0.000160616	0.000156301	0.000145628	0.000330627	0.000365533	0.000421637	0.000437179	0.000324552	0.000286935	0.000237905	0.00024165	9.49475e-05	0.000108455	0.000100486	0.00010003	0.000462238	0.000366343	0.000319736	0.000335584	0.000419856	0.000265288	0.000243269	0.000211534	0.000446216	0.000370483	0.000323405	0.00028592	0.000150165	0.000117246	0.000107196	6.9436e-05	9.14438e-05	6.21995e-05	6.5409e-05	5.66631e-05	0.000140812	0.000154129	0.00017141	0.000146311
00197_UnknownID=197_RT=29.157_RI=3055.6	UnknownID=197|RT=29.157|RI=3055.6	51	479.1	[M+H]+	5,7-dihydroxy-2-(4-hydroxy-3-methoxyphenyl)-3-{[3,4,5-trihydroxy-6-(hydroxymethyl)oxan-2-yl]oxy}-4H-chromen-4-one	8.4007	Flavonoid-3-O-glycosides	0.00042488	0.000360152	6.01351e-05	6.79984e-05	5.88899e-05	5.95382e-05	0.000143626	0.000132261	0.000133999	0.000132143	0.000132953	0.000133951	0.000110637	0.000110577	5.60019e-05	4.90896e-05	4.50431e-05	4.72174e-05	0.000102061	9.97561e-05	9.52185e-05	9.42075e-05	6.63938e-05	4.7822e-05	6.39038e-05	6.011e-05	0.000108515	9.37534e-05	9.95116e-05	9.60342e-05	4.0833e-05	4.0177e-05	3.62872e-05	3.35817e-05	4.17018e-05	5.1495e-05	5.35164e-05	4.28888e-05	8.79647e-05	8.73091e-05	8.22978e-05	8.83551e-05
00199_UnknownID=199_RT=29.277_RI=3072.4	UnknownID=199|RT=29.277|RI=3072.4	175	645.2	[M+H]+	Rubinaphthin D	7.7971	Phenolic glycosides	0.000761053	0.000686856	0.00585855	0.00600386	0.00598832	0.00598686	0.0129122	0.0129331	0.0133352	0.0136057	0.00540631	0.00553497	0.00525341	0.00551913	0.00333651	0.00356435	0.00363477	0.00368262	0.00705554	0.0069827	0.00685188	0.00688219	0.00722033	0.00400565	0.00620482	0.00590531	0.00567915	0.00555298	0.00554596	0.00549715	0.00115943	0.00114305	0.00114492	0.00116478	0.00112121	0.00117748	0.00121741	0.00123329	0.0057349	0.00561458	0.00575515	0.00571632
00203_UnknownID=203_RT=29.597_RI=3119.2	UnknownID=203|RT=29.597|RI=3119.2	81	505.1	[M+H]+	Raffinose	8.8274	Oligosaccharides	0.000612216	0.000924299	6.74179e-05	7.03665e-05	5.72698e-05	8.71706e-05	0.000200158	0.000197775	0.000184845	0.000195273	9.91769e-05	0.000100741	0.000102318	9.91781e-05	0.000110042	8.96591e-05	8.39259e-05	9.84746e-05	9.18201e-05	0.000103675	8.53833e-05	7.63875e-05	8.02817e-05	0.000238085	0.000110583	0.000463253	7.15309e-05	7.59121e-05	8.08731e-05	8.73829e-05	4.56441e-05	6.07654e-05	5.27705e-05	3.9539e-05	8.54542e-05	9.06483e-05	0.000113296	0.000108653	7.66756e-05	6.21109e-05	9.68383e-05	9.19126e-05
00204_UnknownID=204_RT=29.627_RI=3123.6	UnknownID=204|RT=29.627|RI=3123.6	115	451.1	[M+H]+	3-dehydro-scyllo-inosose	8.4643	Beta-diketones	0.000245283	2.45283e-05	0.00332732	0.00347298	0.00348897	0.00339988	0.0163325	0.0163203	0.0150433	0.0141924	0.00805528	0.00774595	0.00749188	0.00763531	0.00684311	0.00539349	0.00492711	0.00473521	0.00746124	0.00742795	0.00688416	0.00618856	0.00579376	0.00280131	0.00505867	0.00384688	0.00532455	0.00537813	0.00514695	0.00508265	0.00235739	0.00247597	0.00268083	0.00221959	0.00482664	0.00464251	0.00459705	0.00449276	0.00496209	0.00468046	0.0046552	0.00455014
00209_UnknownID=209_RT=29.872_RI=3159.7	UnknownID=209|RT=29.872|RI=3159.7	66	435.4	[M+H]+	3-O-palmitoylloliolide	7.6812	Benzofurans	0.000437581	0.000119791	9.42762e-05	1.30114e-06	1.68303e-05	2.53505e-05	2.04788e-05	2.42189e-05	3.23575e-05	4.83649e-05	3.97204e-05	1.44081e-05	6.67845e-05	6.61977e-05	1.30114e-06	1.30114e-06	3.13009e-05	6.1686e-05	0.000177237	6.86747e-05	0.000142292	0.000331367	3.63941e-05	0.000927214	0.000566774	0.00103837	1.30114e-06	1.30114e-05	3.90207e-05	4.63644e-05	1.30114e-06	1.30114e-06	3.40186e-05	6.36662e-05	1.30114e-06	1.30114e-06	2.08437e-05	2.89605e-05	1.54131e-05	1.30114e-06	3.83518e-05	3.72394e-05
00210_UnknownID=210_RT=29.886_RI=3161.8	UnknownID=210|RT=29.886|RI=3161.8	75	450.3	[M+H]+	Isohumulone A	8.6941	Monocyclic monoterpenoids	0.000120657	3.35035e-06	7.59892e-05	7.15628e-05	7.0368e-05	7.0875e-05	0.000176011	0.000181901	0.000175898	0.000161303	0.00013566	0.000125279	0.00011844	0.000115444	5.22106e-05	6.77134e-05	7.13429e-05	7.36446e-05	0.000113274	0.000115721	0.000109393	0.000118116	0.000113803	7.21092e-05	9.77791e-05	9.87656e-05	0.000112076	0.00011002	0.000111191	0.000101	3.96108e-05	4.04516e-05	3.35035e-05	3.84138e-05	4.69661e-05	4.22136e-05	5.66354e-05	5.46091e-05	7.22889e-05	7.95884e-05	6.93264e-05	6.54477e-05
00214_UnknownID=214_RT=30.23_RI=3216.4	UnknownID=214|RT=30.23|RI=3216.4	39	597.2	[M+H]+	Berbamunine	7.9246	Benzylisoquinolines	1.85221e-06	1.85221e-06	5.00592e-05	5.34175e-05	4.89836e-05	4.76854e-05	0.000187512	0.000221177	0.000202425	0.000195606	0.000125196	0.000115978	0.000121049	0.000128435	7.80751e-05	6.78597e-05	6.2314e-05	5.89394e-05	0.000106115	0.000104337	0.000101684	0.000100333	6.97771e-05	3.79953e-05	8.11905e-05	6.55225e-05	7.25184e-05	7.58475e-05	8.31529e-05	7.42004e-05	1.85221e-05	3.10803e-05	2.958e-05	2.22738e-05	4.68535e-05	4.57272e-05	4.84196e-05	4.87554e-05	6.61825e-05	6.47447e-05	5.76069e-05	6.04374e-05
00217_UnknownID=217_RT=30.532_RI=3259.4	UnknownID=217|RT=30.532|RI=3259.4	160	441.2	[M+H]+	Butyrolactone IV	7.7012	Coumarans	0.00106944	0.000833289	0.00254046	0.00257598	0.00244773	0.00251496	0.00168155	0.0019272	0.00202654	0.00220534	0.00158421	0.00166099	0.00149089	0.00162196	0.000200297	0.000270613	0.000300806	0.000329736	0.00225173	0.00217881	0.00212558	0.00213148	0.00199693	0.00107676	0.00167211	0.00157128	0.0027558	0.00276687	0.0027879	0.00281621	0.00176525	0.00173186	0.00185013	0.00191793	0.00290168	0.00299014	0.00306673	0.00312251	0.00301753	0.00301892	0.00297822	0.00297809
00218_UnknownID=218_RT=30.625_RI=3273.6	UnknownID=218|RT=30.625|RI=3273.6	77	463.4	[M+H]+	18-O-Methylvibsanin K	7.6675	Diterpenoids	4.92843e-07	4.92843e-07	2.40172e-05	4.92843e-07	4.92843e-07	4.92843e-07	4.92843e-07	4.92843e-07	4.92843e-06	1.7888e-05	1.3999e-05	4.92843e-07	1.85585e-05	2.01361e-05	4.92843e-07	4.92843e-07	4.92843e-07	1.79506e-05	4.67303e-05	2.53046e-05	4.8444e-05	8.7425e-05	5.60709e-06	0.000265508	0.000155029	0.000320922	4.92843e-07	4.92843e-07	4.99158e-06	5.72536e-06	4.92843e-07	4.92843e-07	4.92843e-07	9.00219e-06	4.92843e-07	4.92843e-07	4.92843e-07	4.92843e-07	4.92843e-07	4.92843e-07	4.92843e-07	5.30869e-06
00219_UnknownID=219_RT=30.782_RI=3297.7	UnknownID=219|RT=30.782|RI=3297.7	41	295	[M+H]+	Gentiflavine	8.3153	Delta valerolactones	0.00113533	0.00117555	0.000378881	1.97456e-05	0.000130991	0.000198644	5.33592e-05	4.7131e-05	6.84626e-05	0.000177348	0.00015312	5.29403e-05	0.000244428	0.000221007	3.92608e-05	3.80393e-05	0.000195776	0.000386909	0.000672461	0.000251406	0.000530206	0.0013337	0.000151487	0.00338773	0.00368255	0.00847848	2.9213e-05	5.11977e-05	0.000206487	0.000299767	7.64648e-07	7.64648e-06	0.00015967	0.000398954	7.64648e-07	2.59301e-05	0.000145487	0.000257372	6.72812e-05	3.64725e-05	0.000194921	0.000220373
00221_UnknownID=221_RT=31.005_RI=3332	UnknownID=221|RT=31.005|RI=3332	63	417.1	[M+H]+	Daidzein	8.4385	Isoflavonoid O-glycosides	1.13539e-06	1.13539e-06	0.000109722	0.000100021	9.12044e-05	9.66771e-05	0.000126793	0.000152307	0.000182528	0.000192135	0.000112745	9.42165e-05	7.84513e-05	9.04084e-05	1.8247e-05	2.60079e-05	1.93526e-05	2.74076e-05	0.000200945	0.000172567	0.000171499	0.000191078	0.000190407	9.39664e-05	0.000100238	9.49664e-05	0.000198387	0.00018136	0.000169138	0.000178854	4.2533e-05	2.93335e-05	3.06869e-05	2.07072e-05	1.13539e-05	1.13539e-06	1.13539e-06	1.13539e-06	0.000108569	0.000113521	0.000119905	0.000114584
00224_UnknownID=224_RT=31.589_RI=3424.9	UnknownID=224|RT=31.589|RI=3424.9	86	477.5	[M+H]+	(R)-tetraprenyl-beta-curcumene	7.3462	Sesterterpenoids	4.88114e-07	4.88114e-07	3.30127e-05	4.88114e-07	4.88114e-07	4.88114e-07	1.25542e-05	6.44451e-06	1.45579e-05	3.30599e-05	2.18471e-05	5.13984e-06	4.36643e-05	3.62548e-05	4.88114e-07	4.88114e-07	1.42415e-05	1.55927e-05	6.89487e-05	4.92034e-05	5.89328e-05	0.000120092	4.88114e-07	0.000348036	0.000198994	0.000312353	4.88114e-07	4.88114e-07	1.09511e-05	1.0913e-05	4.88114e-07	4.88114e-07	4.88114e-07	1.21905e-05	4.88114e-07	4.88114e-07	4.88114e-07	4.88114e-07	4.88114e-07	4.88114e-07	4.88114e-06	1.01148e-05
00225_UnknownID=225_RT=32.047_RI=3494.2	UnknownID=225|RT=32.047|RI=3494.2	54	404.9	[M+H]+	Solanapyrone F	8.0257	Pyranones and derivatives	0.000718188	0.00047936	0.000107857	5.56078e-06	2.47215e-05	4.4049e-05	7.90854e-05	7.7438e-05	8.20378e-05	7.45641e-05	4.82391e-05	4.15995e-05	7.64412e-05	6.31356e-05	5.81383e-06	5.7145e-06	4.42308e-05	8.70484e-05	0.00015486	6.63802e-05	0.000130363	0.000303853	3.83583e-05	0.000789327	0.000930452	0.00207507	5.56078e-07	8.90851e-06	4.85399e-05	7.25872e-05	5.56078e-07	5.56078e-07	3.72407e-05	8.61938e-05	5.56078e-07	5.56078e-07	2.99215e-05	7.37621e-05	1.52221e-05	9.02574e-06	4.3748e-05	5.04483e-05
00227_UnknownID=227_RT=32.697_RI=3596	UnknownID=227|RT=32.697|RI=3596	65	484.3	[M+H]+	Adenosine	HMDB=HMDB0000050;HMDB0014340,KNApSAcK=C00007444,ChEBI=CHEBI:16335;CHEBI:45327;CHEBI:46515;CHEBI:93913;CHEBI:95180,DrugBank=DB00194;DB00640;DB03528,SMPDB=PW_C000034,YMDB=YMDB00058,T3DB=T3D4275,FooDB=FDB003554,NANPDB=NANPDB_3517;NANPDB_4150,STOFF=STOFF_749;STOFF_3127,BMDB=BMDB00050,Urine=HMDB0000050;HMDB0014340,Saliva=HMDB0000050,Feces=HMDB0000050,ECMDB=ECMDB00050,CSF=HMDB0000050,Serum=HMDB0000050;…	OIRDTQYFTABQOQ-KQYNXXCUSA-N	0.00129448	0.000506196	4.09597e-05	4.96787e-07	5.80355e-06	6.83754e-06	1.51703e-05	1.95488e-05	1.95377e-05	3.01587e-05	2.48522e-05	5.27248e-06	4.14409e-05	3.92597e-05	4.96787e-07	4.96787e-07	9.12201e-06	3.3053e-05	6.84311e-05	2.83667e-05	4.88849e-05	0.00012102	1.58002e-05	0.000323423	0.000396863	0.000894226	4.96787e-07	4.96787e-07	2.3926e-05	3.14579e-05	4.96787e-07	4.96787e-07	4.96787e-07	3.24564e-05	4.96787e-07	4.96787e-07	4.96787e-07	3.64318e-05	4.96787e-06	4.96787e-07	1.30745e-05	1.6947e-05
00230_UnknownID=230_RT=33.714_RI=3730.7	UnknownID=230|RT=33.714|RI=3730.7	96	563.1	[M+H]+	Molludistin 2''-rhamnoside	HMDB=HMDB0037418,KNApSAcK=C00006250,FooDB=FDB016465,LipidMAPS=LMPK12110983,COCONUT=CNP0081404	JNFIIHAPWGTZJC-UHFFFAOYNA-N	1.21794e-06	1.21794e-06	6.2664e-05	6.84348e-05	6.23962e-05	5.97318e-05	0.000152748	0.000173178	0.000160775	0.000159319	9.4127e-05	9.69025e-05	9.97912e-05	9.74307e-05	3.51106e-05	4.1869e-05	4.57455e-05	5.04374e-05	0.000111466	9.7704e-05	9.38877e-05	0.000101224	7.65177e-05	4.99458e-05	7.14963e-05	7.06277e-05	6.78155e-05	7.12035e-05	6.80982e-05	6.27022e-05	1.93887e-05	2.11267e-05	2.67743e-05	1.21794e-05	5.37184e-05	6.14313e-05	5.07018e-05	5.7536e-05	7.01711e-05	6.86915e-05	6.67907e-05	6.98218e-05
[truncated: 4 more columns]

## Sheet: complete matrix
Sample	T1c-1	T1c-2	T1c-3	T1c-4	T1t-1	T1t-2	T1t-3	T1t-4
Label	T1c	T1c	T1c	T1c	T1t	T1t	T1t	T1t
Tryptophan	0.000701637	0.000625833	0.00056612	0.000518786	0.000506018	0.000493901	0.000468359	0.0004763
1_4-Benzenedicarboxylic acid	0.000161703	0.000158391	0.000179969	0.000186193	0.000156821	0.000184164	0.000171386	0.000184181
1_5-Anhydro sorbitol	7.31e-05	7.64e-05	7.66e-05	6.69e-05	6.02e-05	4.75e-05	5.28e-05	5.15e-05
1_6-Anhydro-beta-D-Glucose	0.000361847	0.000381838	0.000369225	0.000348093	0.000424919	0.000435509	0.000442099	0.000444737
1-methylgalactose	0.00240875	0.00217515	0.00204323	0.00187918	0.00148215	0.00126368	0.00118516	0.00117837
2-Aminoethanol	0.00192591	0.00188964	0.00182292	0.00178842	0.00184907	0.00179403	0.001751	0.00180021
2-Amino isobutyric acid	0.00025912	0.000254317	0.000251691	0.000246807	0.000336953	0.000327524	0.00030597	0.000345261
4-hydroxybutyric acid	0.0017547	0.00173672	0.00171159	0.00169303	0.00249536	0.00256306	0.00255913	0.00265533
Dihydrouracil	0.00071679	0.000699581	0.000712316	0.000711313	0.00125086	0.00126902	0.00126304	0.00127107
5-hydroxy-3-indoleacetic acid	0.000118471	0.000110101	0.000111911	0.000102898	8.51e-05	6.23e-05	6.04e-05	7.23e-05
beta-Alanine	0.000858144	0.000832102	0.000815851	0.00080628	0.0010438	0.000995482	0.00100772	0.00100348
Lactose	0.000745453	0.000723932	0.00068031	0.000703192	0.000419219	0.000418722	0.000437518	0.000448797
Cadaverine	0.000507791	0.000508173	0.000492542	0.000463588	0.000216887	0.000183801	0.000198983	0.000199273
Cysteine	0.000526052	0.000495202	0.000481871	0.000459524	0.00113681	0.00111561	0.00107398	0.00109816
D-Glutamine	0.00443755	0.00419266	0.00392174	0.00343176	0.00304049	0.00275202	0.00245284	0.00234121
DL-Malic acid	0.0102127	0.00994562	0.00970685	0.0095844	0.0161527	0.0154561	0.0153823	0.0152397
Pyroglutamic acid	0.0358693	0.0351909	0.0353167	0.0348769	0.0254872	0.0248072	0.0251023	0.0251113
D-Panose	0.00155561	0.000493724	0.00049175	0.000516026	0.000622173	7.75e-05	7.35e-05	7.47e-05
Ethanolamine	0.000272428	0.000336149	0.000334812	0.000324274	0.000184965	0.000169091	0.000203125	0.000186862
Ferulic acid	0.000101108	0.00010393	9.1e-05	8.33e-05	6.27e-05	5.38e-05	5.45e-05	5.75e-05
Fructose	0.00520852	0.00514314	0.0051225	0.00507904	0.0114198	0.0114684	0.0112434	0.0113536
Fumaric acid	0.000139314	0.000131665	0.000113998	0.000108434	0.000281009	0.000259662	0.000256049	0.000267815
GABA	0.00048766	0.000484363	0.000467192	0.000448579	0.000325453	0.000301399	0.000304907	0.000312429
Galactinol	0.00502121	0.00503466	0.00492074	0.00111291	0.00151713	0.00147739	0.00146464	0.00142455
Galactose	0.00326301	0.00323844	0.00313954	0.00313462	0.00477987	0.00472691	0.00459511	0.00465752
Gluconic acid	0.000276094	0.000260261	0.000258034	0.000237563	0.000187687	0.000176001	0.000160054	0.000158498
Glucose	0.016959	0.0170942	0.0165614	0.0168574	0.0261918	0.0260899	0.0258336	0.0261357
glucose-1-phosphate	0.000765325	0.000760341	0.000747529	0.000738572	0.000399763	0.000341686	0.000345293	0.000345139
Glyceric acid	0.000103747	8.49e-05	9.74e-05	9.17e-05	0.00013481	0.000134297	0.000126244	0.000131701
Inositol	0.00905484	0.00913669	0.00893503	0.00895644	0.00757604	0.0074127	0.00745585	0.00741446
Isocitric acid	0.00155145	0.00153006	0.0014609	0.0014673	0.00329042	0.00322025	0.00313052	0.00314667
Isopropyl-beta-D-thiogalactopyranoside	0.00535581	0.00525974	0.00495648	0.00493983	0.00297994	0.00281481	0.00272608	0.00260313
L-Phenylalanine	0.00167081	0.00161827	0.00167195	0.00160496	0.00142558	0.00136786	0.0013532	0.00136282
L-(-)-Proline	0.0132869	0.012539	0.0121241	0.0118618	0.00922357	0.00864349	0.00857214	0.00844401
L-(-)-Threonine	0.0021077	0.00205527	0.00201847	0.00203439	0.00229495	0.00224844	0.00217549	0.00219068
L-(+)-Lysine	2.61e-05	2.69e-05	2.09e-05	3.24e-05	8.75e-05	9.14e-05	0.000101859	9.86e-05
L-Alanine	0.00121429	0.00118482	0.00119626	0.00113653	0.000748594	0.000701707	0.000724211	0.000733237
L-Asparagine	0.000603306	0.000573416	0.000581999	0.000551983	0.000332164	0.000310759	0.000266329	0.000280988
L-Aspartic acid	0.0122213	0.0118917	0.0117648	0.0114226	0.00953816	0.00925397	0.00915457	0.00910573
L-Glutamic acid	0.0133885	0.0130299	0.0130386	0.0124632	0.00976371	0.00938221	0.00901119	0.00908074
L-Iditol	0.000397164	0.000412271	0.000434235	0.000378467	0.0263105	0.026189	0.0259321	0.0262278
Lignocerane	0.000207421	0.000375862	0.000704188	0.000846247	0.000121755	0.000179231	0.000711793	0.00116713
L-Isoleucine	0.00153535	0.00148184	0.00145988	0.00145368	0.00287111	0.00277939	0.002731	0.00280095
L-Methionine	0.000398936	0.000375191	0.000383192	0.000362446	0.000315431	0.000315417	0.000292216	0.000318177
L-Norleucine	0.00101215	0.000981535	0.000974613	0.000970805	0.00152713	0.00155671	0.0014993	0.00152766
L-Norvaline	0.00335184	0.00323746	0.00322177	0.00315934	0.00385329	0.00379686	0.00373386	0.00371965
L-Ornithine	0.0001991	0.000195567	0.000205927	0.000204033	0.000240354	0.000271472	0.000263546	0.000280679
L-Serine	0.013327	0.012744	0.0127199	0.0124493	0.00940005	0.00907587	0.00895183	0.00893996
L-Tyrosine	0.00019205	0.000192644	0.000213838	0.000264244	0.000436408	0.000426423	0.000447886	0.000478021
Lysine	0.000182255	0.000173849	0.000163282	0.000151343	0.000201276	0.000178868	0.000160481	0.000174406
Maltose	0.158944	0.159431	0.158461	0.158605	0.150241	0.149863	0.150215	0.149272
N-acetylmannosamine	0.0027267	0.0026226	0.00257045	0.00254331	0.00134841	0.00137978	0.001371	0.00124095
N-acetylornithine	0.000697614	0.000672726	0.000640874	0.000623456	0.000953048	0.00090201	0.000873864	0.000871216
Nicotinic acid	0.00017115	0.000153747	0.000149739	0.000138785	0.000107855	9.54e-05	8.73e-05	9.27e-05
O-Acetylserine	0.01322	0.0128863	0.0126385	0.0124399	0.0187882	0.0178813	0.0175985	0.0177285
Phosphoric acid	0.00492777	0.00474853	0.00481022	0.00472863	0.00971705	0.0096005	0.00913124	0.009309
Palmitic acid	0.00090544	0.000867881	0.000872494	0.000910965	0.00134222	0.00137816	0.00130659	0.0013096
Putrescine	0.00033983	0.000329437	0.000325884	0.000320367	0.000175354	0.000177803	0.000187234	0.000191617
Raffinose	0.00267128	0.00268775	0.00268202	0.00273098	0.000563162	0.000549536	0.000571368	0.000568352
Salicyl alcohol-b-glucoside	0.00272577	0.00275407	0.00260254	0.00265953	0.00115309	0.00126895	0.00129027	0.0011835
Sinapinic acid	0.00340595	0.00315041	0.00296717	0.00283039	0.00218798	0.00204141	0.00190846	0.00182014
Sorbitol	5.05e-05	5.13e-05	5.13e-05	4.67e-05	4.11e-05	3.01e-05	3.22e-05	3.18e-05
Sorbose	0.00451165	0.00448987	0.00454517	0.00443795	0.0118582	0.0117451	0.0116691	0.0116788
Stearic acid	0.000463611	0.0004693	0.000462369	0.00045262	0.000610484	0.000617179	0.000633739	0.00061547
Succinic acid	0.000681579	0.000651549	0.000638578	0.000649599	0.00133541	0.00130002	0.00122538	0.00124386
Sucrose	0.417363	0.415358	0.412575	0.414437	0.413882	0.419298	0.415608	0.412114
sulfuric acid	0.0104483	0.0155862	0.0190153	0.0231761	0.00488674	0.00708026	0.00843638	0.00767016
Threonic acid	0.000248112	0.000237243	0.000230556	0.000214804	0.000208521	0.00020161	0.000191694	0.000211651
Alpha-trisaccharide	0.0031694	0.00302205	0.00311755	0.00309443	0.000766705	0.000752014	0.000841193	0.00086196
Tyrosine	0.00427697	0.00422191	0.00414034	0.00392846	0.00341097	0.00328531	0.00320787	0.00316226
Urea	6.66e-05	7.78e-05	5.27e-05	5.17e-05	9.91e-05	8.02e-05	7.98e-05	7.92e-05
Xylonic acid	0.000254547	0.000245739	0.000241556	0.000238836	0.000164843	0.000162675	0.000152021	0.000156887
Luteolin 7-O-(6''-malonylglucoside)	4.16e-05	4.12e-05	7.22e-05	5.97e-05	1.42e-05	6.35e-06	2.84e-05	3.64e-05
Naringenin	0.000278725	0.000252443	0.000237452	0.000243684	0.000387319	0.000354364	0.0003424	0.000349861
Allantoin	0.000282376	0.000273878	0.000265921	0.000253197	0.000108921	0.000128145	0.000131406	0.000112174
L-Kynurenine	0.000281275	0.000266028	0.000250699	0.000236741	0.000294498	0.00032079	0.00031111	0.000315838
5-Hydroxy-L-tryptophan	3.68e-07	3.68e-07	3.68e-07	3.68e-07	3.68e-07	3.68e-07	3.68e-07	3.68e-07
5_7-dihydroxy-2-phenyl-6-[3_4_5-trihydroxy-6-(hydroxymethyl)oxan-2-yl]-4H-chromen-4-one	0.000155252	0.000162881	0.000137772	0.000135511	0.000233165	0.000261925	0.000258811	0.000215313
Jasmonic acid	0.000225723	0.000230143	0.000222317	0.000221012	0.000327075	0.000313132	0.000310672	0.000296344
trans-p-Ferulyl alcohol 4-O-[6-(2-methyl-3-hydroxypropionyl)] glucopyranoside	0.000516517	0.000479372	0.000452154	0.000461951	0.000682817	0.00064682	0.000629235	0.000633253
13-Hydroxyabscisic acid	0.000740839	0.00110003	0.00131144	0.0014766	0.000680706	0.000783819	0.000834333	0.00077356
Genistein	0.000131802	0.000131318	0.000126789	0.000143609	0.00019801	0.000186592	0.000197646	0.000186575
Yohimbine	0.000174655	0.00021773	0.000243875	0.00027201	9.26e-05	0.00010849	0.00010656	9.63e-05
N-Acetyl-b-glucosaminylamine	0.000302442	0.000275009	0.000277512	0.000269076	0.000326564	0.000304497	0.000303636	0.00030175
Luteolin 3'-(4''-acetylglucuronide)	4.88e-07	4.88e-07	1.74e-05	2.66e-05	4.88e-07	4.88e-07	4.88e-07	4.88e-07
Caprylic acid	3.66e-07	3.66e-07	3.66e-07	3.66e-07	3.66e-07	3.66e-07	3.66e-07	3.66e-07
Linoleic acid	0.000605256	0.000621237	0.000632338	0.000623938	0.000334675	0.000352408	0.000353042	0.000341554
3_4-Dihydroxymandelaldehyde	0.000270752	0.000241176	0.000238636	0.000236163	0.000146177	0.000137131	0.000133521	0.000131061
Kaempferol	0.000131511	0.000143885	0.000155643	0.000132656	0.000202021	0.000184076	0.000186796	0.000204921
Alpha-Tocopherol	9.77e-05	0.000101992	9.58e-05	9.58e-05	6.5e-05	6.16e-05	5.84e-05	5.8e-05
Isorhamnetin	3.29e-05	3.23e-05	4.31e-05	4.64e-05	3.75e-05	3.36e-05	3.1e-05	3.73e-05
Uridine	0.000467148	0.000475673	0.000495766	0.000512744	0.00026252	0.000257739	0.000255435	0.000260556
Dopaquinone	0.000204734	0.000200211	0.000193976	0.000185552	0.000147154	0.000126947	0.000117882	0.000107144
(E)-1-O-Cinnamoyl-beta-D-glucose	0.00141223	0.00145108	0.00144795	0.00145307	0.00117171	0.00120856	0.00118314	0.00121183
3-Methoxytyramine BX	8.96e-05	8.84e-05	8.16e-05	8.27e-05	9.16e-05	8.63e-05	7.72e-05	8.53e-05
L-4-Hydroxyglutamate semialdehyde	0.000226362	0.000215832	0.000208766	0.000200783	0.000129299	0.000110446	0.000112489	0.000111546
Catechin 3-O-(1_6-dihydroxy-2-cyclohexene-1-carboxylate)	9.94e-05	0.000100635	9.12e-05	0.000100059	8.28e-05	6.44e-05	6.59e-05	8.05e-05
6''-O-Malonyldaidzin	1.02e-05	4.98e-06	1.25e-05	1.77e-05	4.98e-07	7.12e-06	8.75e-06	4.98e-07
O-Methylisoalangiside	0.00218707	0.0021614	0.00212292	0.00209797	0.00528608	0.00533083	0.00512745	0.00517454
1_6-Digalloyl-beta-D-glucopyranose	0.000384245	0.000371985	0.000351218	0.000352497	0.000454241	0.000468984	0.000471636	0.000465411
6-{[2-(3_4-dihydroxyphenyl)-5-hydroxy-4-oxo-4H-chromen-7-yl]oxy}-3_4_5-trihydroxyoxane-2-carboxylic acid	2.17e-05	2.45e-05	3.54e-05	3.04e-05	2.39e-05	3.79e-05	3.98e-05	3.87e-05
D-Arabino-hexos-2-ulose	0.00130601	0.00144339	0.00154262	0.00159289	0.000785316	0.000793059	0.000782877	0.000798669
Lunarine	0.00010811	0.00010523	0.000109871	9.9e-05	7.19e-05	7.04e-05	8e-05	6.71e-05
5-hydroxy-2-(4-hydroxyphenyl)-7-{[3_4_5-trihydroxy-6-(hydroxymethyl)oxan-2-yl]oxy}-3_4-dihydro-2H-1-benzopyran-4-one	0.000452732	0.000461934	0.000446274	0.000455451	0.000286187	0.000265001	0.000247084	0.000267043
Mniopetal B	0.000259671	0.000249794	0.000241436	0.000217018	0.00012641	0.00012776	0.000109223	0.000126946
Phytosphingosine	0.000459418	0.00046884	0.000454361	0.000433633	0.000796671	0.0007894	0.000768071	0.000723882
Xanthosine	0.00016057	0.000130389	0.000129829	0.000115954	6.03e-05	3.9e-05	4.17e-05	4.08e-05
Ononin	7.99e-05	8.12e-05	0.000105135	0.000105421	4.83e-05	5.39e-05	5.08e-05	6.57e-05
Diketogulonic acid	8.69e-07	8.69e-07	8.69e-07	8.69e-07	8.69e-07	8.69e-07	8.69e-07	8.69e-07
2-(3_4-dihydroxyphenyl)-3_5-dihydroxy-7-{[3_4_5-trihydroxy-6-(hydroxymethyl)oxan-2-yl]oxy}-4H-chromen-4-one	0.000317652	0.000314245	0.000288512	0.000288293	8.38e-05	7.64e-05	7.91e-05	7.44e-05
Gravacridonediol glucoside	2.54e-05	3.33e-05	4.35e-05	6.36e-05	2.64e-05	2.39e-05	2.19e-05	4.61e-05
Chlorogenic acid	5.27e-07	5.27e-06	1.06e-05	1.27e-05	5.27e-07	5.27e-07	5.27e-07	1.39e-05
N-Jasmonoylisoleucine	6.01e-07	6.01e-07	6.01e-07	6.01e-07	6.01e-07	6.01e-07	6.01e-07	6.01e-07
Quercetin 3-O-glucuronide	0.000102727	9.88e-05	0.000100336	9.67e-05	1.79e-05	2.56e-05	2.21e-05	2.27e-05
Guanosine	1.05e-05	1.95e-05	4.28e-05	4.86e-05	5.21e-07	5.21e-07	3.91e-05	6.25e-05
3b_9b-Dihydroxy-6b-angeloyloxy-7(11)-eremophilen-12_8b-olide	1.88e-05	2.63e-05	5.85e-05	6.67e-05	5.4e-07	5.4e-07	5.87e-05	7.61e-05
Xanthoxin	1.06e-05	2.52e-05	4.64e-05	5.05e-05	7.56e-07	7.56e-07	3.83e-05	6.21e-05
Gibberellin A17	1.92e-05	3.25e-05	7.5e-05	8.04e-05	6.9e-07	6.9e-06	4.81e-05	0.000109681
3-O-Caffeoyl-4-O-methylquinic acid	2.03e-05	3.52e-05	6.69e-05	7.2e-05	7.43e-07	7.43e-06	6.67e-05	9.36e-05
Phlorizin	9.43e-05	0.000117079	0.000120862	9.84e-05	5.41e-05	4.74e-05	4.5e-05	4.01e-05
3b_12a-Dihydroxy-5a-cholanoic acid	4.78e-07	4.78e-07	4.78e-07	4.78e-07	4.78e-07	4.78e-07	4.78e-07	4.78e-07
Galactotriose	4.84e-07	4.84e-07	5.06e-06	4.84e-07	4.84e-07	4.84e-07	4.84e-07	4.84e-07
Eremopetasitenin A1	1.11e-05	2.72e-05	6.89e-05	8.11e-05	5.46e-07	5.46e-07	6.81e-05	0.000118518
Inosine	0.000373503	0.000345905	0.00030399	0.000294453	0.000150543	0.000133231	0.000143056	0.000137228
Heliangin	5.55e-07	5.55e-07	1.63e-05	1.34e-05	5.55e-07	5.55e-07	5.55e-07	1.9e-05
Cosmosiin	5.59e-07	5.59e-06	2.73e-05	3.26e-05	5.59e-07	5.59e-07	2.93e-05	3.24e-05
(6beta_24R)-6-Hydroxystigmast-4-en-3-one	4.78e-07	4.78e-07	4.78e-07	4.78e-06	4.78e-07	4.78e-07	4.78e-07	4.78e-07
Thymidine	5.14e-07	5.14e-06	2.15e-05	2.21e-05	5.14e-07	5.14e-07	1.35e-05	3.43e-05
6''-O-Acetyldaidzin	0.000446216	0.000370483	0.000323405	0.00028592	0.000150165	0.000117246	0.000107196	6.94e-05
5_7-dihydroxy-2-(4-hydroxy-3-methoxyphenyl)-3-{[3_4_5-trihydroxy-6-(hydroxymethyl)oxan-2-yl]oxy}-4H-chromen-4-one	0.000108515	9.38e-05	9.95e-05	9.6e-05	4.08e-05	4.02e-05	3.63e-05	3.36e-05
Rubinaphthin D	0.00567915	0.00555298	0.00554596	0.00549715	0.00115943	0.00114305	0.00114492	0.00116478
3-dehydro-scyllo-inosose	0.00532455	0.00537813	0.00514695	0.00508265	0.00235739	0.00247597	0.00268083	0.00221959
3-O-palmitoylloliolide	1.3e-06	1.3e-05	3.9e-05	4.64e-05	1.3e-06	1.3e-06	3.4e-05	6.37e-05
Isohumulone A	0.000112076	0.00011002	0.000111191	0.000101	3.96e-05	4.05e-05	3.35e-05	3.84e-05
Berbamunine	7.25e-05	7.58e-05	8.32e-05	7.42e-05	1.85e-05	3.11e-05	2.96e-05	2.23e-05
Butyrolactone IV	0.0027558	0.00276687	0.0027879	0.00281621	0.00176525	0.00173186	0.00185013	0.00191793
18-O-Methylvibsanin K	4.93e-07	4.93e-07	4.99e-06	5.73e-06	4.93e-07	4.93e-07	4.93e-07	9e-06
Gentiflavine	2.92e-05	5.12e-05	0.000206487	0.000299767	7.65e-07	7.65e-06	0.00015967	0.000398954
Daidzein	0.000198388	0.000181361	0.000169138	0.000178854	4.25e-05	2.93e-05	3.07e-05	2.07e-05
(R)-tetraprenyl-beta-curcumene	4.88e-07	4.88e-07	1.1e-05	1.09e-05	4.88e-07	4.88e-07	4.88e-07	1.22e-05
Solanapyrone F	5.56e-07	8.91e-06	4.85e-05	7.26e-05	5.56e-07	5.56e-07	3.72e-05	8.62e-05
Adenosine	4.97e-07	4.97e-07	2.39e-05	3.15e-05	4.97e-07	4.97e-07	4.97e-07	3.25e-05
Molludistin 2''-rhamnoside	6.78e-05	7.12e-05	6.81e-05	6.27e-05	1.94e-05	2.11e-05	2.68e-05	1.22e-05

## Sheet: data Log and Pareto normalized
	T0-1	T0-2	T0-3	T0-4	T1c-1	T1c-2	T1c-3	T1c-4	T1t-1	T1t-2	T1t-3	T1t-4	T2c-1	T2c-2	T2c-3	T2c-4	T2t-1	T2t-2	T2t-3	T2t-4
Label	T0	T0	T0	T0	T1c	T1c	T1c	T1c	T1t	T1t	T1t	T1t	T2c	T2c	T2c	T2c	T2t	T2t	T2t	T2t
Tryptophan	-2.70588	-1.74566	-1.62006	-1.5702	0.330884	0.283176	0.241333	0.2049	0.194501	0.184388	0.162231	0.169246	0.940768	0.959712	0.965173	0.959735	0.532287	0.519668	0.493816	0.499977
1_4-Benzenedicarboxylic acid	0.943537	1.04773	0.979364	0.925551	-0.243842	-0.26127	-0.153711	-0.125078	-0.26966	-0.134305	-0.194864	-0.134228	-0.00256244	-0.157345	-0.187837	-0.207693	-0.467434	-0.465541	-0.443325	-0.447493
1_5-Anhydro sorbitol	0.685543	0.620691	0.513694	0.517735	-0.105111	-0.0533514	-0.0502867	-0.209006	-0.332709	-0.610464	-0.486462	-0.515686	0.130853	0.178391	0.173344	0.11235	-0.11639	-0.176178	-0.145903	-0.131054
1_6-Anhydro-beta-D-Glucose	0.402546	0.40248	0.173987	0.074182	-0.47373	-0.411884	-0.450516	-0.518299	-0.288936	-0.260624	-0.243351	-0.236509	0.563269	0.515268	0.524822	0.570773	-0.0913511	-0.0803037	-0.0430208	-0.128803
1-methylgalactose	0.211052	0.0807781	0.104425	0.21959	0.467858	0.315041	0.221306	0.0959185	-0.259637	-0.498538	-0.594642	-0.603248	-0.0371453	-0.0439006	-0.0417159	-0.0879078	0.174599	0.118525	0.138183	0.0194599
2-Aminoethanol	-0.314932	-0.375055	-0.392944	-0.374132	-0.212833	-0.234359	-0.275058	-0.29669	-0.258928	-0.293141	-0.320625	-0.289252	0.456619	0.482831	0.465185	0.479628	0.457471	0.449378	0.43618	0.410657
2-Amino isobutyric acid	-0.112073	-0.149581	-0.185694	-0.281465	-0.212543	-0.24029	-0.255682	-0.284742	0.176971	0.134881	0.0339262	0.213093	0.552017	0.450529	0.443173	0.519355	-0.206825	-0.184901	-0.190039	-0.220111
4-hydroxybutyric acid	-0.844682	-0.78654	-0.779633	-0.729585	-0.069044	-0.0789612	-0.0929913	-0.103489	0.269997	0.295774	0.294295	0.329822	0.494561	0.47825	0.488346	0.51956	0.0622072	0.0768928	0.0712077	0.104012
Dihydrouracil	-0.6857	-0.6995	-0.624486	-0.646891	-0.173158	-0.197373	-0.179397	-0.180801	0.381682	0.396047	0.39134	0.397659	0.506868	0.494044	0.533012	0.539718	-0.0905283	-0.0595664	-0.0516887	-0.0512802
5-hydroxy-3-indoleacetic acid	0.86061	0.777192	0.828317	0.840822	0.0434343	-0.023597	-0.00867964	-0.0854959	-0.259237	-0.544548	-0.572883	-0.40836	-0.0114223	0.0956684	0.108596	-0.0295659	-0.395794	-0.350742	-0.41982	-0.444495
beta-Alanine	-0.140075	-0.208922	-0.273397	-0.27589	-0.16744	-0.209122	-0.235798	-0.251759	0.097461	0.0333528	0.0498844	0.0441748	0.565722	0.606524	0.567369	0.603693	-0.16581	-0.191859	-0.221469	-0.22664
Lactose	0.092154	0.0399831	-0.0204708	-0.0223888	-0.305451	-0.329403	-0.380217	-0.353169	-0.776074	-0.777043	-0.741141	-0.72033	0.712261	0.726378	0.742917	0.738169	0.364117	0.34207	0.338484	0.329155
Cadaverine	-0.702359	-0.735107	-0.697506	-0.728793	0.308853	0.309472	0.28375	0.233873	-0.391517	-0.527791	-0.462449	-0.46125	0.189124	0.211393	0.219069	0.212016	0.709964	0.695763	0.677681	0.655815
Cysteine	-1.27606	-1.35623	-1.31471	-1.29703	-0.172599	-0.206506	-0.221817	-0.248459	0.259742	0.249177	0.227839	0.240332	0.957316	0.970387	0.945172	0.958143	0.345202	0.318344	0.316041	0.305718
D-Glutamine	-1.64404	-1.85442	-1.85749	-1.87316	0.414676	0.388966	0.358712	0.298266	0.243439	0.198293	0.146168	0.125073	0.897862	0.874622	0.87704	0.860384	0.465831	0.428707	0.32984	0.321232
DL-Malic acid	0.253893	0.237383	0.218754	0.223642	-0.290355	-0.313288	-0.334315	-0.3453	0.106327	0.0681825	0.0640439	0.0559823	0.732139	0.718981	0.722852	0.727625	-0.695282	-0.706026	-0.720116	-0.725125
Pyroglutamic acid	-0.772566	-0.779031	-0.80854	-0.801435	0.137351	0.120665	0.123784	0.112834	-0.161237	-0.184867	-0.174534	-0.174222	0.683481	0.699204	0.694746	0.697003	0.160862	0.141846	0.147507	0.137147
D-Panose	-0.853023	1.32104	1.32203	1.22567	1.05316	0.5542	0.552459	0.573409	0.654737	-0.250864	-0.273904	-0.266863	-0.189734	-2.33932	-1.33858	-1.24916	-1.22425	0.183157	0.220444	0.325395
Ethanolamine	-0.0760327	0.171442	0.171215	0.19416	-0.145756	0.110086	0.105235	0.0663068	-0.617084	-0.726308	-0.503083	-0.604664	0.0454267	0.0341553	0.0734518	0.00652522	0.323211	0.469071	0.45044	0.452202
Ferulic acid	0.70577	0.680082	0.735476	0.667661	0.1253	0.154566	0.0133199	-0.0806729	-0.382696	-0.545449	-0.531705	-0.474738	-0.114385	-0.120992	-0.0247382	0.0444045	-0.151927	-0.271701	-0.1574	-0.270175
Fructose	-1.1053	-1.1599	-0.260691	-1.2216	-0.235868	-0.244149	-0.246785	-0.252371	0.278773	0.281558	0.268566	0.274961	0.947339	0.961361	0.956644	0.95916	-0.0460767	-0.0471215	-0.0599569	-0.0485482
Fumaric acid	0.181627	0.10643	0.0892272	0.107253	-0.240359	-0.282707	-0.390755	-0.428281	0.285826	0.226578	0.21607	0.249762	0.82477	0.826224	0.819558	0.806028	-0.72501	-0.85723	-0.888507	-0.926502
GABA	0.68732	0.655727	0.634574	0.629379	-0.403611	-0.407952	-0.431048	-0.457063	-0.662379	-0.711511	-0.704106	-0.688512	0.934143	0.939649	0.941352	0.935723	-0.457151	-0.485142	-0.478191	-0.471201
Galactinol	1.1644	1.15078	1.14094	1.13326	0.0381971	0.0398756	0.0255168	-0.907044	-0.71266	-0.729315	-0.734751	-0.752162	0.210856	0.204976	0.194702	0.205894	-0.407343	-0.412894	-0.42562	-0.427604
Galactose	-0.796776	-0.834627	-0.874341	-0.884393	-0.118104	-0.124109	-0.148749	-0.149995	0.185192	0.176339	0.153873	0.164591	0.800748	0.817468	0.799245	0.812851	0.0243243	-0.00247063	-0.000307159	-0.000758621
Gluconic acid	0.503939	0.577964	0.456995	0.413848	0.174782	0.102003	0.0914131	-0.0104511	-0.300863	-0.380086	-0.497133	-0.509172	0.199702	0.15458	0.201022	0.17653	-0.273198	-0.37245	-0.340089	-0.369336
Glucose	-0.864358	-0.871792	-0.896547	-0.898061	-0.139753	-0.133617	-0.158073	-0.144392	0.195948	0.192935	0.185312	0.194291	0.804265	0.819028	0.81305	0.82395	0.0250939	0.0229147	0.0149078	0.0148977
glucose-1-phosphate	0.888462	0.831173	0.815973	0.814576	0.210344	0.204542	0.189448	0.178742	-0.366444	-0.505865	-0.496539	-0.496935	-0.337289	-0.346647	-0.387696	-0.369879	-0.255486	-0.162774	-0.201545	-0.206162
Glyceric acid	-0.279024	-0.326902	-0.362409	-0.452093	-0.31063	-0.434391	-0.349601	-0.386827	-0.148947	-0.151301	-0.189474	-0.163351	1.36326	1.35273	1.34863	1.35501	-0.461898	-0.443178	-0.531007	-0.428601
Inositol	-0.400752	-0.415002	-0.430353	-0.429621	-0.153437	-0.144541	-0.166604	-0.164238	-0.329701	-0.351247	-0.345509	-0.351012	0.751447	0.751198	0.761119	0.756933	0.173194	0.171314	0.163893	0.152922
Isocitric acid	0.0194476	0.00171436	-0.011306	-0.0200385	-0.227016	-0.238725	-0.277731	-0.274046	0.407004	0.388825	0.364995	0.369335	0.658635	0.661815	0.661087	0.651175	-0.770487	-0.792973	-0.800834	-0.770877
Isopropyl-beta-D-thiogalactopyranoside	0.457219	0.485907	0.510579	0.564943	0.253918	0.23224	0.161124	0.157093	-0.448179	-0.516452	-0.554808	-0.610074	-0.166232	-0.219145	-0.188335	-0.209468	0.0300889	0.0235707	0.0121648	0.023846
L-Phenylalanine	-0.641451	-0.666902	-0.669723	-0.657667	-0.000753337	-0.0330328	-5.87183e-05	-0.041379	-0.161136	-0.202894	-0.21378	-0.206628	0.553029	0.558489	0.518465	0.531597	0.345136	0.341013	0.333599	0.314077
L-(-)-Proline	-1.76265	-1.81869	-1.78716	-1.795	0.454486	0.427792	0.412286	0.402206	0.286293	0.256363	0.252544	0.245604	0.834376	0.829507	0.824997	0.824739	0.296255	0.280605	0.272037	0.263398
L-(-)-Threonine	-0.980855	-1.02101	-1.03823	-1.03554	-0.0872919	-0.104651	-0.117098	-0.111686	-0.0286501	-0.0427568	-0.065481	-0.0606888	0.866526	0.852647	0.847016	0.861672	0.324398	0.311553	0.317987	0.312142
L-(+)-Lysine	-0.83711	-0.607988	-0.614996	-0.688757	-0.849836	-0.832932	-0.974243	-0.728768	-0.172496	-0.14808	-0.0874158	-0.105624	1.12913	1.18154	1.19432	1.22153	0.367207	0.436456	0.537782	0.580279
L-Alanine	-0.641654	-0.656465	-0.564725	-0.525503	0.135417	0.113204	0.121887	0.0755794	-0.301941	-0.360423	-0.331881	-0.320682	0.770971	0.789955	0.7829	0.790472	0.0377699	0.0201454	0.0335719	0.0314034
L-Asparagine	-0.0713522	-0.118766	-0.164201	-0.185988	-0.195642	-0.236773	-0.224747	-0.267609	-0.678722	-0.732641	-0.857528	-0.814157	0.724152	0.74701	0.719254	0.693515	0.460403	0.423702	0.394655	0.385436
L-Aspartic acid	-0.782024	-0.810792	-0.83466	-0.836265	0.287794	0.260932	0.250392	0.221387	0.0442275	0.0145048	0.00389328	-0.0013631	0.417701	0.438182	0.406172	0.437165	0.144334	0.121055	0.0988354	0.118529
L-Glutamic acid	-0.718734	-0.726075	-0.733959	-0.697248	0.329997	0.303263	0.30392	0.259478	0.0191272	-0.0201167	-0.0598441	-0.0522743	0.561931	0.551181	0.5453	0.544992	-0.0632509	-0.0848823	-0.115586	-0.147219
L-Iditol	0.0805184	0.071588	0.0588756	0.0582067	-1.27734	-1.25937	-1.23439	-1.30054	0.740732	0.738504	0.733759	0.739216	1.11978	1.12876	1.12549	1.13237	-0.643233	-0.638884	-0.681764	-0.692278
Lignocerane	0.196699	0.304676	0.641214	1.13659	-0.610917	-0.174	0.287428	0.42249	-1.00246	-0.718277	0.295323	0.658775	-1.26485	-0.538619	0.034919	0.0802183	0.163891	-0.303692	0.199657	0.190939
L-Isoleucine	-0.946772	-0.967656	-0.987932	-0.971502	-0.434863	-0.45605	-0.464966	-0.467509	-0.0610155	-0.0804075	-0.0908964	-0.0757915	1.08675	1.08936	1.09366	1.09622	0.414485	0.414363	0.404364	0.406156
L-Methionine	-0.927552	-0.958375	-0.946101	-0.982002	0.0374574	-0.00876045	0.00713181	-0.0347892	-0.139429	-0.139463	-0.197005	-0.132901	0.667204	0.690715	0.696086	0.678191	0.437141	0.435403	0.41504	0.402008
L-Norleucine	-0.752803	-0.787386	-0.812476	-0.81352	-0.464339	-0.483952	-0.488471	-0.490971	-0.201681	-0.189432	-0.213428	-0.201461	1.06353	1.0604	1.05523	1.06361	0.429424	0.41466	0.403021	0.410044
L-Norvaline	-0.792308	-0.863298	-0.840336	-0.83179	-0.271833	-0.295823	-0.299179	-0.312701	-0.1755	-0.185693	-0.197255	-0.19989	0.966567	0.970869	0.969732	0.971254	0.364496	0.345761	0.342077	0.334851
L-Ornithine	-0.982166	-0.993002	-0.983241	-1.05234	-0.20341	-0.215477	-0.180687	-0.186914	-0.076494	0.00556136	-0.0144096	0.0280406	0.879655	0.888207	0.905436	0.977259	0.30866	0.320378	0.264742	0.310202
L-Serine	-1.31919	-1.33556	-1.32667	-1.31628	0.35357	0.325822	0.324647	0.311309	0.137033	0.115262	0.106726	0.105903	0.625317	0.622058	0.612479	0.622034	0.272444	0.254742	0.255849	0.252508
L-Tyrosine	-1.27789	-1.01644	-1.02102	-1.10828	-0.479396	-0.477746	-0.42197	-0.308866	-0.040763	-0.0531317	-0.0268898	0.00790705	1.25538	1.28564	1.29219	1.29276	0.32457	0.27158	0.237288	0.265078
Lysine	-0.594889	-0.791822	-0.796307	-0.803538	-0.213881	-0.25016	-0.298339	-0.356677	-0.13761	-0.228293	-0.311634	-0.247702	0.77603	0.733367	0.695176	0.688274	0.633147	0.548636	0.476548	0.479674
Maltose	0.135535	0.113531	0.11288	0.126134	0.22496	0.229265	0.220673	0.221945	0.145657	0.142112	0.145409	0.136543	-0.602936	-0.595831	-0.593671	-0.589957	0.107433	0.0995874	0.111947	0.108785
N-acetylmannosamine	0.500101	0.485415	0.522154	0.532323	0.325258	0.281615	0.259097	0.247195	-0.464255	-0.438468	-0.445626	-0.557375	-0.309982	-0.399298	-0.390317	-0.383764	0.0211642	0.00147255	0.117537	0.0957544
N-acetylornithine	0.191598	0.11573	0.0960663	0.0734529	-0.169674	-0.223268	-0.294827	-0.335478	0.290616	0.209416	0.162648	0.158171	0.335533	0.3322	0.311183	0.374833	-0.39999	-0.387463	-0.426809	-0.413939
Nicotinic acid	0.570171	0.580018	0.649628	0.609539	0.233779	0.106347	0.0749568	-0.0153212	-0.314955	-0.460779	-0.566221	-0.494898	-0.106767	-0.179537	-0.156279	-0.107303	-0.0280274	-0.112375	-0.162155	-0.119822
O-Acetylserine	0.0223153	-0.00597367	-0.0557773	-0.0549517	-0.207349	-0.24566	-0.27476	-0.298506	0.319432	0.24529	0.221393	0.232428	0.378779	0.379933	0.361891	0.380512	-0.305921	-0.35405	-0.362025	-0.376999
Phosphoric acid	-0.361993	-0.452814	-0.465173	-0.467163	-0.145933	-0.189831	-0.174538	-0.194809	0.658549	0.644251	0.584877	0.60772	0.0873072	0.0829725	0.1045	0.135179	-0.138893	-0.11828	-0.103418	-0.0925111
Palmitic acid	0.380985	0.324267	0.169268	0.172844	-0.27463	-0.337506	-0.329638	-0.265601	0.309601	0.348811	0.269673	0.273083	0.149236	0.0783965	0.077462	0.0881764	-0.425536	-0.294616	-0.257914	-0.456361
Putrescine	-1.35664	-1.35046	-1.34033	-1.30919	-0.0154131	-0.0313034	-0.036851	-0.0455861	-0.353905	-0.346809	-0.320369	-0.308531	1.02439	1.03921	1.02876	1.04051	0.673921	0.668839	0.666497	0.673258
Raffinose	1.695	1.69764	1.69917	1.68877	0.155717	0.158451	0.157502	0.165551	-0.536949	-0.547847	-0.530513	-0.532868	-1.15426	-1.18795	-1.10221	-1.12764	-0.180633	-0.180114	-0.172048	-0.16477
Salicyl alcohol-b-glucoside	0.884941	0.841543	0.765422	0.701022	0.0355045	0.0446685	-0.0055488	0.0136716	-0.727891	-0.64293	-0.628144	-0.704792	-0.206901	-0.188781	-0.177854	-0.162786	0.0611394	0.0579856	0.0300915	0.00963829
Sinapinic acid	0.527716	0.518228	0.54173	0.571075	0.326262	0.230641	0.157169	0.0993048	-0.216334	-0.301348	-0.383919	-0.442015	-0.0451962	0.000212628	-0.0640664	-0.0653599	-0.327104	-0.363232	-0.353625	-0.410137
Sorbitol	0.937825	0.984493	0.939109	0.908246	-0.0952153	-0.0820088	-0.0820088	-0.160947	-0.268276	-0.529997	-0.47333	-0.483833	-0.00535687	0.0397579	0.00504414	-0.021966	-0.417798	-0.336383	-0.38663	-0.470725
Sorbose	-1.27775	-1.29328	-1.31127	-1.32841	-0.127517	-0.130231	-0.123368	-0.136752	0.41427	0.408893	0.405255	0.405723	0.978683	0.989502	0.978918	0.987315	0.0488817	0.0488489	0.0398541	0.0224323
Stearic acid	0.191613	0.249272	0.079746	0.0770528	-0.236438	-0.216572	-0.240808	-0.275519	0.211832	0.229598	0.272727	0.225081	0.271256	0.215222	0.221961	0.208777	-0.426889	-0.337973	-0.283	-0.436939
Succinic acid	0.43863	0.448944	0.439401	0.433882	-0.407542	-0.44244	-0.458013	-0.444761	0.113354	0.0925529	0.0467595	0.0583497	0.709599	0.698287	0.689578	0.705658	-0.799758	-0.772134	-0.756193	-0.794154
Sucrose	0.101972	0.0475595	0.0509972	0.0566289	0.222316	0.21675	0.208977	0.214182	0.212632	0.227662	0.217444	0.207685	-0.692009	-0.72128	-0.721144	-0.752797	0.232232	0.236128	0.216481	0.217584
sulfuric acid	0.494682	0.962828	0.904351	0.810433	-0.282708	0.0417994	0.203147	0.363696	-0.899279	-0.598435	-0.456247	-0.533502	-0.332975	-0.436165	-0.410692	-0.450563	-0.106624	0.127562	0.262555	0.336135
Threonic acid	1.21868	1.19353	1.15403	1.15142	-0.02326	-0.0526994	-0.0714894	-0.117998	-0.137508	-0.159658	-0.192804	-0.127716	-0.176557	-0.133345	-0.195742	-0.175765	-0.728817	-0.795653	-0.837268	-0.791378
Alpha-trisaccharide	0.0706288	0.168274	0.244516	0.337115	0.392113	0.354947	0.379236	0.373425	-0.715833	-0.730937	-0.643449	-0.624409	-0.638906	-0.612901	-0.556131	-0.537768	0.674407	0.681899	0.691304	0.692471
Tyrosine	-0.927422	-1.16669	-1.15189	-1.11642	0.375818	0.366024	0.351282	0.311584	0.20484	0.176473	0.158448	0.147626	0.18888	0.119599	0.0962269	0.0775067	0.445497	0.451564	0.455262	0.435796
Urea	-0.301461	-0.537474	-0.0652492	-0.144019	-0.15196	0.054181	-0.46241	-0.487817	0.375107	0.0944738	0.0878428	0.0778336	0.532661	0.461053	0.458404	0.476479	-0.0897221	-0.10886	-0.103089	-0.165973
Xylonic acid	0.600496	0.57282	0.494775	0.510375	0.132642	0.0878599	0.0660275	0.0516271	-0.419878	-0.436714	-0.522849	-0.482784	-0.0383204	0.00171349	-0.0106787	0.0529841	-0.146472	-0.145731	-0.211671	-0.156221
Luteolin 7-O-(6''-malonylglucoside)	0.424024	0.605633	0.612613	0.534605	0.0247682	0.0166994	0.485202	0.326439	-0.872864	-1.54495	-0.294005	-0.0867461	0.0187239	-0.189133	-0.370958	-0.0618829	-0.0552285	-0.0730927	0.380599	0.119554
Naringenin	0.746329	0.645884	0.565951	0.517039	-0.133351	-0.235523	-0.298678	-0.271952	0.206074	0.114338	0.0789076	0.101145	0.14601	0.118745	0.0591202	0.0514072	-0.58204	-0.583745	-0.632838	-0.612822
Allantoin	0.186313	0.238323	0.287263	0.255711	0.248238	0.215345	0.183608	0.130828	-0.777203	-0.602238	-0.575188	-0.745525	-0.222434	-0.173789	-0.195854	-0.131921	0.429185	0.431579	0.428904	0.388853
L-Kynurenine	-0.279371	-0.644869	-0.485324	-0.44343	0.124892	0.0525105	-0.0245693	-0.0989707	0.184557	0.29562	0.255826	0.275415	0.457999	0.363581	0.442631	0.410153	-0.170037	-0.221671	-0.235041	-0.259901
5-Hydroxy-L-tryptophan	-0.350784	0.778592	-1.19241	0.72014	-1.19241	-1.19241	-1.19241	-1.19241	-1.19241	-1.19241	-1.19241	-1.19241	1.59019	1.59158	1.60309	1.58202	0.798471	0.800187	0.825802	0.792402
5_7-dihydroxy-2-phenyl-6-[3_4_5-trihydroxy-6-(hydroxymethyl)oxan-2-yl]-4H-chromen-4-one	0.0215051	-0.133974	-0.0152192	-0.0508623	-0.115961	-0.0639709	-0.245421	-0.263355	0.324819	0.450878	0.437916	0.23849	0.599295	0.396576	0.433598	0.386725	-0.575395	-0.516948	-0.563809	-0.744884
Jasmonic acid	-0.255845	-0.261752	-0.271949	-0.23785	-0.213499	-0.183938	-0.236677	-0.245651	0.35187	0.28546	0.273437	0.20146	0.459522	0.429138	0.347113	0.311687	-0.242234	-0.204611	-0.175253	-0.130428
trans-p-Ferulyl alcohol 4-O-[6-(2-methyl-3-hydroxypropionyl)] glucopyranoside	0.125861	0.090676	0.00800533	-0.00335517	-0.092494	-0.204471	-0.292176	-0.260014	0.326298	0.245037	0.203681	0.213232	0.36064	0.325146	0.284665	0.319462	-0.332143	-0.417722	-0.481275	-0.419054
13-Hydroxyabscisic acid	0.132232	0.481405	0.448874	0.375711	-0.720634	-0.355529	-0.193167	-0.0836153	-0.79882	-0.668548	-0.610865	-0.680716	0.438394	0.430766	0.450987	0.433697	0.14262	0.256101	0.317878	0.203232
Genistein	-0.804184	-0.784517	-0.784517	-0.749442	-0.0226113	-0.0262651	-0.0611226	0.0625953	0.381621	0.322634	0.379794	0.322544	0.398017	0.41264	0.420861	0.41966	0.0539547	0.00708862	0.00579333	0.0454564
Yohimbine	0.171407	0.482848	0.475243	0.427833	-0.178361	0.0357833	0.145943	0.252007	-0.794756	-0.640912	-0.658349	-0.756696	-0.116307	-0.253981	-0.181509	-0.173623	0.281538	0.42457	0.519311	0.53801
N-Acetyl-b-glucosaminylamine	-1.11909	-1.22897	-1.44254	-1.34806	0.179164	0.120635	0.126212	0.10721	0.226399	0.183333	0.18159	0.177754	0.795502	0.787776	0.763226	0.7821	0.194685	0.173682	0.182714	0.156678
Luteolin 3'-(4''-acetylglucuronide)	0.530527	1.1522	1.14763	1.30532	-0.8521	-0.8521	0.86405	1.06794	-0.8521	-0.8521	-0.8521	-0.8521	-0.8521	-0.8521	0.485351	0.805395	-0.8521	-0.8521	0.271689	0.890894
Caprylic acid	1.47118	1.25674	1.79644	-0.266139	-0.266139	-0.266139	-0.266139	-0.266139	-0.266139	-0.266139	-0.266139	-0.266139	-0.266139	-0.266139	-0.266139	-0.266139	-0.266139	-0.266139	-0.266139	-0.266139
Linoleic acid	0.50259	0.495376	0.5102	0.506189	0.0781774	0.108566	0.129219	0.113625	-0.6127	-0.552497	-0.550401	-0.588976	-0.186822	-0.198902	-0.195492	-0.181189	0.157541	0.174236	0.146376	0.144885
3_4-Dihydroxymandelaldehyde	0.274476	0.29307	0.312796	0.311265	0.112322	-0.0183089	-0.0302652	-0.0420291	-0.58375	-0.65589	-0.686017	-0.707017	0.442998	0.509534	0.0047674	0.486165	-0.0299009	0.0498118	-0.0368432	-0.0071823
Kaempferol	-0.38467	-0.480411	-0.419037	-0.266976	-0.248877	-0.125325	-0.0173995	-0.236966	0.340939	0.213129	0.233283	0.360522	0.404167	0.355282	0.429835	0.465452	-0.184197	-0.118362	-0.19408	-0.126309
Alpha-Tocopherol	0.778001	0.630957	0.644966	0.53172	0.10117	0.149781	0.0789652	0.0789652	-0.359597	-0.420343	-0.48066	-0.488431	-0.084562	-0.0642863	-0.0602744	-0.0119307	-0.256586	-0.214502	-0.264554	-0.288801
Isorhamnetin	-0.140504	-0.350553	-0.49522	0.28561	-0.0230664	-0.0456728	0.308623	0.399239	0.137672	0.00279245	-0.0961293	0.131104	0.052932	0.259195	0.147459	0.745283	-0.452119	-0.777548	-0.312167	0.223068
Uridine	-1.32065	-1.3751	-1.37314	-1.30649	0.222525	0.232959	0.256829	0.276257	-0.109986	-0.120591	-0.125771	-0.114319	0.798398	0.800501	0.803534	0.783542	0.413549	0.42831	0.410457	0.419183
Dopaquinone	-0.0494286	0.0960475	0.220046	0.156192	0.290261	0.255621	0.206563	0.137718	-0.2218	-0.45084	-0.565718	-0.713817	0.0190722	-0.0936031	0.0505505	0.0649894	0.211791	0.0990834	0.164584	0.122686
(E)-1-O-Cinnamoyl-beta-D-glucose	-2.02373	-1.71066	-1.58363	-1.57033	0.364751	0.377869	0.376825	0.378533	0.274486	0.289455	0.27918	0.290762	0.673218	0.686145	0.687926	0.695128	0.382121	0.378452	0.371793	0.381705
3-Methoxytyramine BX	-1.31515	-1.35621	-1.37299	-2.40462	-0.0533555	-0.0594003	-0.0952848	-0.0892817	-0.0434585	-0.0701789	-0.120135	-0.0754041	1.0812	1.08254	1.0734	1.09076	0.704036	0.677481	0.671669	0.674391
L-4-Hydroxyglutamate semialdehyde	0.354108	0.33526	0.305676	0.257681	0.103415	0.0507661	0.0139765	-0.0291162	-0.515532	-0.689719	-0.669462	-0.678766	0.396787	0.50262	0.40528	0.452466	-0.118807	-0.1402	-0.137501	-0.19893
Catechin 3-O-(1_6-dihydroxy-2-cyclohexene-1-carboxylate)	0.500972	0.427833	0.148084	0.0730652	-0.0288801	-0.0108139	-0.154848	-0.0192122	-0.296222	-0.663917	-0.63023	-0.337438	0.0931894	0.24134	0.179656	0.0867569	0.11611	0.117789	0.0505287	0.106239
6''-O-Malonyldaidzin	0.650486	0.604178	0.619082	0.690553	0.304619	-0.0810934	0.414015	0.601147	-1.31915	0.111223	0.222127	-1.31915	0.325314	-1.31915	0.497561	0.482616	-1.31915	-1.31915	0.369156	0.784766
O-Methylisoalangiside	-1.23035	-1.24614	-1.27501	-1.26444	-0.124975	-0.131741	-0.142037	-0.148809	0.38076	0.38559	0.363299	0.368538	0.995696	1.0101	0.990001	0.995563	0.0273935	0.023204	0.00933184	0.014025
1_6-Digalloyl-beta-D-glucopyranose	0.903606	0.756582	0.659311	0.592209	-0.341947	-0.370236	-0.420353	-0.417182	-0.19595	-0.168084	-0.163165	-0.174757	0.721383	-0.253753	0.724081	-0.280814	-0.394162	-0.380389	-0.383165	-0.413214
6-{[2-(3_4-dihydroxyphenyl)-5-hydroxy-4-oxo-4H-chromen-7-yl]oxy}-3_4_5-trihydroxyoxane-2-carboxylic acid	-0.434472	-0.0801338	-0.543411	-0.00234125	-0.428333	-0.26705	0.222058	0.0196983	-0.300001	0.312745	0.377752	0.340505	0.277209	0.0627104	0.387732	0.581657	-0.351012	-0.208683	-0.142855	0.176227
D-Arabino-hexos-2-ulose	-0.941216	-0.770977	-0.703183	-0.758502	-0.16174	-0.092494	-0.0464606	-0.0242582	-0.513899	-0.507106	-0.516053	-0.502226	0.703079	0.732239	0.748991	0.745078	0.627794	0.658231	0.661175	0.661528
Lunarine	0.866996	0.832364	0.784189	0.77928	-0.0364155	-0.062274	-0.0209414	-0.120721	-0.427033	-0.447224	-0.324799	-0.493202	0.00117654	0.0104412	0.0523465	-0.00561036	-0.321214	-0.316455	-0.398169	-0.352736
5-hydroxy-2-(4-hydroxyphenyl)-7-{[3_4_5-trihydroxy-6-(hydroxymethyl)oxan-2-yl]oxy}-3_4-dihydro-2H-1-benzopyran-4-one	0.150388	0.0575798	0.0839736	0.135764	0.184955	0.213757	0.164389	0.193526	-0.471572	-0.581665	-0.681872	-0.570677	0.0569092	0.0977163	0.024645	0.116011	0.207272	0.260088	0.175155	0.183658
Mniopetal B	0.611067	0.613164	0.661759	0.647039	0.257551	0.216505	0.180483	0.0676257	-0.504421	-0.493177	-0.659103	-0.499942	-0.283727	-0.2712	-0.140607	-0.246107	0.0398491	-0.00723723	-0.151134	-0.0383878
Phytosphingosine	0.384925	0.28116	0.200359	0.129324	-0.307738	-0.289333	-0.317773	-0.360105	0.191328	0.183016	0.158184	0.104464	0.635031	0.618549	0.628189	0.596329	-0.625358	-0.705433	-0.711642	-0.793474
Xanthosine	0.795044	0.751939	0.764268	0.769114	0.661667	0.532451	0.52978	0.459635	0.0538402	-0.216605	-0.175061	-0.188602	-1.17688	-1.17241	-1.18668	-1.19509	-0.00892327	0.0528101	0.00347813	-0.0537779
Ononin	0.546367	0.619232	0.558922	0.528069	-0.0968025	-0.078593	0.212871	0.215936	-0.664707	-0.540938	-0.60777	-0.317578	-0.255762	-0.122511	0.125491	0.142752	-0.23642	-0.138515	-0.0716669	0.181621
Diketogulonic acid	1.29628	1.19716	1.20695	1.42618	-0.320411	-0.320411	-0.320411	-0.320411	-0.320411	-0.320411	-0.320411	-0.320411	-0.320411	-0.320411	-0.320411	-0.320411	-0.320411	-0.320411	-0.320411	-0.320411
2-(3_4-dihydroxyphenyl)-3_5-dihydroxy-7-{[3_4_5-trihydroxy-6-(hydroxymethyl)oxan-2-yl]oxy}-4H-chromen-4-one	0.799435	0.775567	0.756449	0.723828	0.311554	0.302809	0.233524	0.232909	-0.769057	-0.84403	-0.815865	-0.865542	-0.136105	-0.0825931	-0.0917974	-0.098445	-0.0846336	-0.0566191	-0.145115	-0.146273
Gravacridonediol glucoside	0.0713506	0.220594	0.0846329	0.260397	-0.573017	-0.289461	-0.00967889	0.388055	-0.532584	-0.636753	-0.728258	0.0511058	-0.124019	0.216723	0.506248	0.812607	-0.318149	-0.0514201	0.152759	0.498869
Chlorogenic acid	0.889905	0.874163	1.15727	1.38681	-0.904247	0.242884	0.591209	0.681302	-0.904247	-0.904247	-0.904247	0.726306	-0.904247	-0.904247	-0.904247	-0.904247	0.586484	-0.904247	0.507428	0.494466
N-Jasmonoylisoleucine	-0.197161	-0.197161	1.42147	2.12742	-0.197161	-0.197161	-0.197161	-0.197161	-0.197161	-0.197161	-0.197161	-0.197161	-0.197161	-0.197161	-0.197161	-0.197161	-0.197161	-0.197161	-0.197161	-0.197161
Quercetin 3-O-glucuronide	0.946452	0.909117	0.899164	0.8282	0.128295	0.101433	0.112065	0.0866261	-1.0759	-0.829316	-0.930636	-0.912175	-0.340924	-0.330402	-0.329098	-0.334329	0.293734	0.31086	0.249594	0.217239
Guanosine	0.486777	0.528497	0.743601	0.968489	-0.273254	0.044764	0.448619	0.513907	-1.81555	-1.81555	0.40217	0.643132	-1.81555	-0.362824	0.102043	0.33787	0.363998	-0.0832158	0.281255	0.300828
3b_9b-Dihydroxy-6b-angeloyloxy-7(11)-eremophilen-12_8b-olide	0.397965	0.507348	0.690227	1.04263	-0.116959	0.0507485	0.450124	0.515655	-1.88984	-1.88984	0.451829	0.581519	-1.88984	-0.417549	0.284592	0.210352	0.314598	0.0132887	0.342903	0.350257
Xanthoxin	0.459192	0.627818	0.772337	1.08434	-0.339306	0.116028	0.437004	0.481525	-1.7274	-1.7274	0.33613	0.590245	-1.7274	-0.517015	0.0748102	0.0300846	0.395767	0.0176538	0.296212	0.319392
Gibberellin A17	0.266653	0.350331	0.547415	0.942731	-0.382033	-0.0667369	0.434215	0.475865	-2.37403	-0.995088	0.168115	0.661906	-0.593029	-0.458469	0.20903	0.192519	0.18409	-0.223905	0.354908	0.305513
3-O-Caffeoyl-4-O-methylquinic acid	0.221314	0.377303	0.56025	0.906055	-0.399826	-0.065245	0.325094	0.369752	-2.41007	-1.01078	0.323274	0.529233	-0.647791	-0.126991	0.189227	0.308515	0.161328	-0.13857	0.266977	0.260949
Phlorizin	0.911923	0.902104	0.852445	0.8106	0.0521815	0.236565	0.263664	0.0884498	-0.421327	-0.533995	-0.578274	-0.676518	-0.223955	-0.139559	-0.34025	-0.0805386	-0.275461	-0.317637	-0.212782	-0.317637
3b_12a-Dihydroxy-5a-cholanoic acid	-0.268284	1.31136	1.22169	2.02779	-0.268284	-0.268284	-0.268284	-0.268284	-0.268284	-0.268284	-0.268284	-0.268284	-0.268284	-0.268284	-0.268284	-0.268284	-0.268284	-0.268284	-0.268284	-0.268284
Galactotriose	-0.348635	0.994452	1.46828	2.09503	-0.348635	-0.348635	1.0204	-0.348635	-0.348635	-0.348635	-0.348635	-0.348635	-0.348635	-0.348635	-0.348635	-0.348635	-0.348635	-0.348635	-0.348635	-0.348635
Eremopetasitenin A1	0.361983	0.405132	0.579631	0.907697	-0.385506	0.0572782	0.516448	0.596989	-1.87301	-1.87301	0.510679	0.784414	-1.87301	-0.525555	0.357057	0.41138	0.268369	-0.114795	0.452218	0.435611
Inosine	0.715686	0.670936	0.664746	0.611606	0.363644	0.288757	0.162743	0.131646	-0.522837	-0.642018	-0.572604	-0.61318	-0.308077	-0.281886	-0.2888	-0.226843	0.0553737	-0.0034421	-0.0539598	-0.151489
Heliangin	1.08929	1.1369	1.19191	1.45118	-0.776138	-0.776138	0.848429	0.754235	-0.776138	-0.776138	-0.776138	0.922123	-0.776138	-0.776138	-0.776138	-0.776138	0.768377	-0.776138	-0.776138	0.375074
Cosmosiin	0.624362	0.708663	0.865888	1.16911	-1.29621	-0.192471	0.568072	0.65316	-1.29621	-1.29621	0.601978	0.650209	-1.29621	-1.29621	0.343728	0.401768	0.44453	-1.29621	0.425994	0.512246
(6beta_24R)-6-Hydroxystigmast-4-en-3-one	-0.360729	1.20636	1.58291	2.03448	-0.360729	-0.360729	-0.360729	0.947919	-0.360729	-0.360729	-0.360729	-0.360729	-0.360729	-0.360729	-0.360729	-0.360729	-0.360729	-0.360729	-0.360729	-0.360729
Thymidine	0.924388	0.711626	0.98982	1.27959	-1.1486	-0.0495209	0.633898	0.647043	-1.1486	-1.1486	0.411648	0.856974	-1.1486	-1.1486	-1.1486	0.180485	0.474535	-1.1486	0.35936	0.62038
6''-O-Acetyldaidzin	0.509409	0.587625	0.698901	0.727111	0.743056	0.598107	0.492197	0.396191	-0.105668	-0.298517	-0.368355	-0.707178	-0.492588	-0.792538	-0.753442	-0.864687	-0.155785	-0.0853629	-0.00254666	-0.12593
5_7-dihydroxy-2-(4-hydroxy-3-methoxyphenyl)-3-{[3_4_5-trihydroxy-6-(hydroxymethyl)oxan-2-yl]oxy}-4H-chromen-4-one	0.63557	0.55829	0.570529	0.557454	0.372779	0.236171	0.291473	0.257904	-0.544241	-0.558129	-0.653795	-0.726252	-0.523787	-0.325909	-0.290192	-0.49719	0.176335	0.168848	0.113558	0.180586
Rubinaphthin D	0.854673	0.85575	0.876067	0.889391	0.309578	0.294669	0.293829	0.287962	-0.744861	-0.754306	-0.753223	-0.741809	-0.76711	-0.73461	-0.712478	-0.703881	0.316062	0.30199	0.318401	0.313908
3-dehydro-scyllo-inosose	0.941749	0.941122	0.872646	0.823715	-0.000202749	0.00821137	-0.0287137	-0.0392783	-0.684944	-0.643701	-0.576893	-0.735564	-0.082713	-0.115401	-0.12367	-0.142955	-0.0594532	-0.108558	-0.113106	-0.132291
3-O-palmitoylloliolide	0.296713	0.38525	0.540955	0.755107	-1.17486	0.0536758	0.639884	0.732589	-1.17486	-1.17486	0.566675	0.901676	-1.17486	-1.17486	0.304465	0.4818	0.144075	-1.17486	0.631611	0.614671
Isohumulone A	0.737558	0.766473	0.736994	0.660904	0.341055	0.324791	0.334091	0.249647	-0.572832	-0.553091	-0.719782	-0.599864	-0.422339	-0.516971	-0.25907	-0.290672	-0.0440134	0.0404842	-0.0812412	-0.132123
Berbamunine	0.834283	0.963534	0.894186	0.867363	0.0904533	0.125296	0.19821	0.108596	-0.978662	-0.572064	-0.610759	-0.832429	-0.250496	-0.270785	-0.225853	-0.21941	0.019295	0.00135453	-0.0896333	-0.052478
Butyrolactone IV	-0.518167	-0.331416	-0.262581	-0.146772	0.158417	0.163907	0.174276	0.188112	-0.451638	-0.477793	-0.387314	-0.338023	0.229063	0.270191	0.304834	0.329524	0.282681	0.283313	0.264724	0.264662
18-O-Methylvibsanin K	-0.464877	-0.464877	0.877777	1.63011	-0.464877	-0.464877	0.884835	0.965513	-0.464877	-0.464877	-0.464877	1.22894	-0.464877	-0.464877	-0.464877	-0.464877	-0.464877	-0.464877	-0.464877	0.921099
Gentiflavine	-0.0208784	-0.0830425	0.102434	0.573491	-0.319792	-0.0417113	0.64882	0.833409	-2.12299	-0.983068	0.521495	0.974952	-2.12299	-0.379177	0.475432	0.757902	0.093682	-0.209295	0.620277	0.681049
Daidzein	0.500535	0.590712	0.679739	0.704968	0.72072	0.676584	0.642265	0.669738	-0.037081	-0.220008	-0.19705	-0.390902	-0.684299	-1.8167	-1.8167	-1.8167	0.424215	0.446152	0.473062	0.450741
(R)-tetraprenyl-beta-curcumene	0.947511	0.60178	1.0234	1.44503	-0.726501	-0.726501	0.877556	0.872852	-0.726501	-0.726501	-0.726501	0.930892	-0.726501	-0.726501	-0.726501	-0.726501	-0.726501	-0.726501	0.458897	0.833586
Solanapyrone F	0.78818	0.778155	0.804796	0.761151	-1.49911	-0.219438	0.562457	0.748611	-1.49911	-1.49911	0.440052	0.827846	-1.49911	-1.49911	0.339245	0.756176	0.0270372	-0.213265	0.514365	0.580189
Adenosine	0.663986	0.782419	0.782419	0.990376	-0.96149	-0.96149	0.879148	1.01041	-0.96149	-0.96149	-0.96149	1.02527	-0.96149	-0.96149	-0.96149	1.07915	0.132543	-0.96149	0.593301	0.714388
Molludistin 2''-rhamnoside	0.725414	0.823388	0.765387	0.758287	0.0914902	0.129679	0.094936	0.0304563	-0.88511	-0.819551	-0.632916	-1.24712	-0.0904772	0.0141041	-0.135344	-0.0371145	0.11864	0.101782	0.079893	0.11418

## Sheet: PCA-SCORES
	PC1	PC2	PC3	PC4	PC5	PC6	PC7	PC8	PC9	PC10	PC11	PC12	PC13	PC14	PC15	PC16	PC17	PC18	PC19	PC20
T0-1	-8.1637	0.50876	2.77	-0.35923	1.9578	-1.8713	1.9515	-0.54647	-0.49751	0.39923	-0.13834	0.025741	-0.49981	0.11829	-0.085784	0.041532	-0.13088	0.19524	0.064805	1.4417e-16
T0-2	-8.857	-0.073629	2.7849	-0.77078	0.609	0.1641	0.36213	0.76796	0.59214	-0.064214	0.40179	-0.93954	0.87293	0.046975	0.14779	-0.12362	0.11215	-0.26651	-0.1136	1.3609e-17
T0-3	-9.4583	0.13769	2.0601	0.08956	-0.42404	0.37117	-0.46298	0.0053786	0.59398	-1.0566	-0.93537	0.98101	-0.037488	-0.2631	0.065497	0.05227	0.0334	-0.079469	-0.0055925	9.4425e-16
T0-4	-10.129	-1.066	1.8079	0.78193	-0.96606	1.7578	-1.8776	-0.063987	-0.67887	0.73747	0.5923	-0.021385	-0.39291	0.063119	-0.14213	0.052694	-0.020621	0.14559	0.052575	1.8979e-15
T1c-1	0.55072	2.8255	-1.3304	-3.0543	-1.3042	-1.746	-0.80009	0.036289	-0.094081	0.2676	-0.26264	-0.42112	-0.25776	-0.30795	-0.024932	0.50544	-0.020152	-0.46862	0.18687	2.2852e-16
T1c-2	-0.29933	1.4798	-2.0953	-1.6976	-0.6447	-1.8087	-0.55377	0.0069873	-0.12834	-0.53037	0.64356	0.15035	-0.21183	0.041113	-0.27988	-0.26624	0.44129	0.21873	-0.44196	2.239e-16
T1c-3	-2.0937	-0.50016	-3.0849	0.25986	-1.9352	-0.43418	0.55567	-0.85211	-0.070893	0.0041991	0.14575	-0.033028	0.068862	0.07225	1.1058	-0.29926	-0.14428	0.14028	0.10946	-1.6604e-16
T1c-4	-2.1066	-0.68453	-3.4261	0.6124	-1.8626	-0.17311	0.78769	-0.48328	0.2347	0.26503	-0.26867	0.073687	0.68866	0.30907	-0.88999	-0.037659	-0.23237	0.1749	0.13342	2.7988e-16
T1t-1	4.3464	6.4592	1.4091	0.0566	-0.071497	1.2463	0.52573	-0.32471	1.2306	0.138	0.64555	0.18926	-0.51084	0.35262	-0.058553	-0.056142	-0.16361	-0.063005	0.038706	1.7801e-16
T1t-2	4.1246	5.5825	1.0866	0.82007	-0.022692	0.71225	0.50984	0.62059	-0.77559	0.77785	-0.41293	0.51453	0.62802	-0.23773	0.18604	0.046909	0.42029	0.095544	-0.031842	2.6104e-16
T1t-3	2.0109	2.0528	-1.1243	3.7609	0.85503	-1.2172	-0.91472	1.6577	-0.39732	-0.38588	0.18702	0.06752	0.077952	-0.099566	0.0019577	-0.16936	-0.6238	-0.039807	0.0010453	4.6358e-16
T1t-4	0.95576	0.83602	-2.0199	5.4608	0.82904	0.33942	-0.2674	-1.3491	0.027751	-0.44433	-0.402	-0.80793	-0.20665	-0.046017	-0.060772	0.18063	0.35984	-0.032942	-0.0095535	6.1212e-16
T2c-1	6.9893	-0.22256	4.2448	-1.9462	-1.1121	1.2029	0.72782	-0.14017	-0.90877	-1.2064	0.061874	-0.49082	-0.0020269	-0.031983	-0.11379	0.088377	-0.17744	0.1685	0.043752	5.2139e-17
T2c-2	6.7935	-2.0832	3.4654	-0.61578	0.54898	-0.47165	-1.0108	-1.5557	-0.00066547	0.53872	-0.35013	0.10822	0.15024	-0.25343	-0.13126	-0.60906	-0.15164	-0.29705	-0.080498	-1.1494e-15
T2c-3	5.4115	-3.9458	2.5579	1.0147	-0.39296	-0.94124	-0.36034	0.892	0.11095	0.088024	-0.21127	0.2184	-0.089987	1.1582	0.14899	0.12074	0.30075	-0.096132	0.1188	-7.3856e-16
T2c-4	4.9367	-4.7596	2.0765	1.7921	-0.7421	-0.56834	0.57585	0.41386	0.76938	0.41575	0.47976	0.13753	-0.046208	-0.8585	0.038132	0.37885	0.0179	0.25119	-0.078229	2.5405e-16
T2t-1	1.404	-1.6784	-2.7423	-1.3731	2.2369	0.41871	-0.30915	-1.0449	-0.26474	-0.35891	0.88757	0.67608	0.53739	0.1135	0.092895	0.40982	-0.036091	-0.142	0.09544	-1.0227e-16
T2t-2	2.4818	-0.054959	-1.9474	-3.2305	1.6627	0.52368	-1.2103	0.35028	0.53843	0.22708	-0.77175	-0.44737	0.022558	0.090082	0.16295	0.076584	-0.12951	0.59523	-0.023319	-2.7968e-16
T2t-3	0.75942	-2.2158	-3.1307	-1.0866	0.77379	0.86259	0.63575	1.0927	-0.0081508	-0.14734	0.12889	-0.013668	-0.40712	-0.40065	-0.20683	-0.49876	0.35637	-0.12663	0.42396	-3.6312e-16
T2t-4	0.34274	-2.5977	-3.362	-0.51468	0.0049286	1.6328	1.1351	0.51676	-0.27296	0.3351	-0.42097	0.032527	-0.38399	0.13367	0.043836	0.10626	-0.21159	-0.37304	-0.48424	-7.2523e-16

## Sheet: PCA-Loadings
	PC1			PC2				PC3	PC4	PC5	PC6	PC7	PC8	PC9	PC10	PC11	PC12	PC13	PC14	PC15	PC16	PC17	PC18	PC19	PC20
Tryptophan	0.17564		D-Panose	0.13837				-0.11335	-0.019652	-0.16978	0.05832	-0.14327	0.006775	0.071779	-0.091679	0.052412	0.013246	0.13839	-0.030735	0.044096	-0.0052426	0.11525	-0.15696	-0.068688	0.43581
D-Glutamine	0.16651		Daidzein	0.11147				0.11027	0.019085	-0.0031207	-0.0018271	0.013075	-0.0092796	-0.033874	-0.039817	-0.042317	-0.04672	0.072175	-0.01343	-0.015731	-0.023806	-0.0092807	0.013849	0.024617	0.046736
3-Methoxytyramine BX	0.16374		Xanthosine	0.09207				0.080286	-0.051981	-0.00043005	-0.034158	0.018157	-0.033256	0.027312	-0.019591	0.043914	-0.0093237	-0.07372	0.048345	0.023227	-0.045213	-0.041855	-0.03736	-0.030522	0.062721
L-(-)-Proline	0.16238		Sucrose	0.071974				0.11446	-0.005774	0.070673	0.01367	0.039449	0.025004	0.0065762	-0.041436	-0.01311	-0.03901	-0.010189	-0.032417	0.020758	-0.008971	0.022078	0.0089052	-0.0059755	0.19256
(E)-1-O-Cinnamoyl-beta-D-glucose	0.15182		Phosphoric acid	0.05999				-0.012858	-0.10694	-0.052449	-0.053381	-0.0098957	-0.05075	0.006657	0.022054	0.072575	0.018806	-0.096627	0.021533	-0.0020815	0.05442	0.047996	-0.031286	0.10684	0.068284
Sorbose	0.1412		Maltose	0.058495				0.0031727	-0.059284	0.076323	0.064833	0.0088261	0.01552	-0.0011026	-0.0046717	-0.015315	0.033087	-0.069659	-0.015781	0.0099707	0.051659	0.004724	-0.010769	0.025409	0.23837
Cysteine	0.14053		6''-O-Acetyldaidzin	0.052689				0.069899	0.041785	-0.0058819	-0.0013643	0.021822	-0.017977	0.021168	-0.038974	-0.012377	-0.0452	-0.020288	-0.028611	0.0019894	0.040173	0.050519	0.016009	0.010231	-0.4096
O-Methylisoalangiside	0.1378		Palmitic acid	0.036513				-0.012561	0.042041	-0.023494	0.017488	-0.0154	0.0073721	-0.0034017	-0.010749	0.0051889	-0.01641	-0.0064342	-0.012807	0.010052	0.016516	0.012996	-0.010934	-0.025465	-0.10824
L-Tyrosine	0.13507		5_7-dihydroxy-2-phenyl-6-[3_4_5-trihydroxy-6-(hydroxymethyl)oxan-2-yl]-4H-chromen-4-one	0.036239				0.017285	0.068514	-0.017162	0.014997	-0.009003	0.014787	0.0079607	-0.01245	-0.013256	0.0044088	-0.015373	-0.0071404	0.010459	0.007364	-0.00031924	0.00029898	0.018452	-0.28398
Putrescine	0.13495		Raffinose	0.03507				0.10347	-0.034494	-0.053192	-0.061034	-0.016081	-0.075838	0.051922	0.0038521	0.00151	-0.01582	-0.071561	0.07279	-0.016107	-0.0072326	0.031253	-0.0045767	0.052419	-0.031181
N-Acetyl-b-glucosaminylamine	0.12661		Naringenin	0.033494				0.073689	0.030586	-0.018683	-0.0277	0.0033259	-0.020047	0.011307	-0.0073927	0.015025	-0.018486	-0.011353	-0.0052825	-0.0089788	0.01315	-0.024388	-0.0056314	0.00865	-0.0063158
Uridine	0.12504		Threonic acid	0.028928				0.070038	-0.10156	0.056045	0.035281	0.015578	-0.00049744	-0.014929	-0.028689	-0.033946	0.022088	-0.057156	-0.007419	-0.028774	0.061614	-0.0095086	-0.0049787	0.020451	0.18047
L-Serine	0.11916		trans-p-Ferulyl alcohol 4-O-[6-(2-methyl-3-hydroxypropionyl)] glucopyranoside	0.021931				-0.10781	-0.12338	-0.0079807	0.0021766	0.0079974	-0.024241	0.013598	-0.021415	0.017036	0.028047	-0.046345	0.02001	0.013801	0.020121	-0.0058317	0.003157	0.019483	-0.045772
L-Isoleucine	0.11909		Isocitric acid	0.021057				-0.0153	0.020299	0.0014855	0.036295	-0.0018438	0.00052077	-0.010744	-0.019141	0.00062342	0.019698	-0.042711	-0.0079503	0.015161	0.023288	-0.010996	-0.009394	0.033659	0.28854
Fructose	0.11221		Stearic acid	0.01933				-0.10319	-0.027911	-0.11525	-0.082484	0.018838	-0.068381	-0.018656	-0.015163	0.051185	-0.0096101	0.015619	0.050577	0.019104	0.012157	-0.00897	0.072153	0.037049	0.053906
L-Ornithine	0.1113		N-acetylornithine	0.013849				0.16985	0.076847	-0.08387	-0.066672	-0.01361	-0.034608	0.0068346	-0.026359	0.014095	-0.030881	0.011779	0.0041576	-0.031492	-0.011201	-0.0085139	0.017164	0.0028351	-0.11598
L-(-)-Threonine	0.10941		O-Acetylserine	0.011794				-0.012103	-0.035012	-0.086591	-0.049241	0.0041358	-0.043227	-0.0048707	-0.020417	0.019828	-0.015193	0.016497	0.017939	-0.01259	-0.017278	-0.0014563	0.01361	0.017249	0.074021
L-(+)-Lysine	0.10529		Jasmonic acid	0.0095652				-0.092251	-0.087347	-0.33194	0.22405	-0.079714	0.30386	0.28089	-0.32387	-0.025014	-0.41695	-0.13145	-0.03896	-0.0012603	0.19804	0.10673	-0.062167	-0.12294	0.0077026
L-Norleucine	0.10352		L-Kynurenine	0.009206				-0.028052	-0.10073	0.015168	0.049292	-0.020211	0.025246	0.020533	-0.054475	-0.0079082	0.014977	-0.018624	0.037211	0.0073597	-0.12135	-0.040375	0.068949	-0.090918	-0.0027555
Glucose	0.10082		Caprylic acid	0.0071723				0.062132	-0.051897	-0.036923	-0.063207	-0.0022055	-0.028591	0.042275	-0.029833	0.057533	0.025335	-0.063535	-0.024747	-0.012329	0.057157	0.10687	-0.018745	0.008248	-0.019879
L-Norvaline	0.10048		Genistein	0.0048354				0.042491	0.05626	-0.05911	0.00076987	-0.018463	-0.01282	0.099004	-0.20258	-0.1822	0.21227	-0.0066898	-0.076632	0.029777	0.020101	0.010406	-0.057727	-0.003476	-0.060567
Galactose	0.097739		Tyrosine	0.0045103				0.18426	0.10571	-0.091002	-0.094778	-0.029195	-0.058046	-0.0022151	-0.039271	0.049913	-0.034289	0.012321	0.0069442	-0.033474	0.034227	0.02528	-0.0070854	0.018037	0.054448
L-Methionine	0.095375		1_4-Benzenedicarboxylic acid	0.0043962				0.21027	-0.031014	-0.058295	-0.050718	-0.00066834	-0.048255	-0.0045888	-0.043652	-0.011259	-0.0015599	-0.02807	0.0033034	-0.045491	0.0038332	-0.0078402	0.016749	-0.0052397	-0.029053
Lysine	0.085942		Dihydrouracil	0.00094764				0.16264	-0.073673	-0.018675	-0.081533	-0.044804	-0.0246	-0.04599	-0.063635	0.053867	-0.023888	-0.19045	-0.097652	0.30463	0.012607	0.1574	-0.089928	-0.17904	-0.087123
Tyrosine	0.084759		Kaempferol	-0.0009956				0.025054	0.029877	-0.041224	-0.017224	0.0064004	-0.018385	-0.00027861	-0.017519	0.011846	-0.011962	0.0040022	0.0046289	-0.0060599	-0.006758	-0.00068749	-0.0023753	0.0019033	-0.066674
4-hydroxybutyric acid	0.081891		Phytosphingosine	-0.001211				0.081703	-0.046479	-0.088665	-0.085273	0.012752	-0.047732	0.018346	-0.012668	0.052167	-0.016523	0.035011	0.021831	0.012658	0.017072	0.053363	-0.042407	0.014747	-0.043624
Pyroglutamic acid	0.080775		Fumaric acid	-0.0013476				0.021739	0.034042	-0.041259	-0.0096378	-0.0004412	-0.012292	0.0028396	-0.019448	0.0068656	-0.01165	0.0062113	0.0054254	-0.0090588	-0.0095625	-0.0013681	0.0074875	-0.00092793	-0.062219
D-Arabino-hexos-2-ulose	0.080694		Sinapinic acid	-0.0029426				0.033815	-0.062888	-0.044203	-0.0588	0.010702	-0.039285	0.018858	0.0094869	0.00635	-0.024813	-0.024616	0.01185	-0.033062	-0.030353	-0.019061	0.044508	-0.012391	0.024279
Glyceric acid	0.079464		glucose-1-phosphate	-0.0054597				0.17115	0.034174	-0.10674	-0.069779	0.011049	-0.057437	0.003193	-0.041075	-0.031625	-0.036792	0.02132	0.012998	-0.0046919	0.024753	-0.051154	0.0040919	-0.0062338	0.0080012
Genistein	0.078255		Urea	-0.0060939				0.040718	-0.045881	-0.020887	-0.00026793	0.0047979	-0.01651	-0.0040995	-0.027448	-0.0049185	0.011537	-0.018932	0.0080397	-0.01648	0.0066277	-0.0071693	0.020825	0.012304	-0.023881
Dihydrouracil	0.076277		Diketogulonic acid	-0.0063915				0.14622	0.1188	-0.098795	-0.076554	-0.014409	-0.033996	0.0069935	-0.018765	0.018756	-0.039551	0.028521	0.01203	-0.030445	-0.024273	0.0030804	-0.0048756	-0.029549	0.10172
L-Aspartic acid	0.07371		L-Iditol	-0.0065171				0.0065685	-0.089108	-0.044332	-0.031151	-0.0080503	-0.020942	-0.0050421	0.0030617	0.026191	0.020435	-0.018333	0.01567	-0.02767	0.026901	0.013246	0.0052982	-0.014496	0.012625
L-Glutamic acid	0.069609		4-hydroxybutyric acid	-0.011303				-0.021022	-0.048826	-0.010834	0.014126	0.0065766	-0.017763	-0.0047653	-0.014658	0.0018299	0.0097373	-0.022635	-0.0003909	0.012747	0.0012209	-0.019185	0.0062949	0.037871	0.0076528
L-Phenylalanine	0.067657		2-Amino isobutyric acid	-0.014897				-0.10578	-0.0041592	-0.15578	-0.085108	0.0010057	-0.062264	-0.0088174	-0.022996	0.044285	-0.026163	0.035901	0.033291	-0.0073378	-0.030971	0.0041934	0.02745	0.022056	-0.052752
L-Alanine	0.067199		N-Jasmonoylisoleucine	-0.01532				-0.010102	-0.022251	-0.021189	0.012803	0.01193	-0.010645	-0.0073391	-0.021389	0.0020343	0.0069536	-0.018718	0.0033609	-0.0049775	0.011317	-0.0095515	0.0060235	0.0226	-0.018344
L-Iditol	0.064144		N-acetylmannosamine	-0.015927				0.081331	0.0015824	0.13649	0.1728	-0.0029897	0.10542	0.035203	-0.041152	-0.092791	0.052618	-0.066273	-0.052187	-0.079928	0.031218	-0.016459	-0.12012	-0.055882	-0.062378
5-Hydroxy-L-tryptophan	0.061391		3b_12a-Dihydroxy-5a-cholanoic acid	-0.016024				0.020679	-0.043438	-0.12101	-0.059526	-0.01734	-0.06093	-0.008788	-0.031136	0.019285	0.0042596	-0.01604	0.010965	-0.019695	-0.014068	-0.0012314	0.022919	0.017951	0.012028
Inositol	0.057218		1_6-Digalloyl-beta-D-glucopyranose	-0.016219				0.047995	-0.12499	0.033152	0.036794	0.02534	-0.024921	-7.7083e-05	-0.013118	-0.019114	0.047222	-0.044448	0.012654	0.0071087	0.041008	0.005952	-0.0023372	0.03973	-0.044086
L-Kynurenine	0.053646		Succinic acid	-0.01807				-0.046464	-0.019395	-0.090382	-0.060913	0.0046595	-0.045219	-0.0015131	-0.0054214	0.032637	-0.019767	0.023599	0.010955	0.00057213	-0.0091455	-0.0020772	0.0070144	-0.011825	0.022036
Cadaverine	0.052172		DL-Malic acid	-0.020533				-0.011283	-0.011688	-0.14883	-0.098236	-0.0095834	-0.071731	-0.0041139	-0.015285	0.050426	-0.031183	0.043923	0.028595	-0.008997	-0.023923	0.019266	0.045531	0.028949	0.024274
Kaempferol	0.049188		Galactotriose	-0.021321				0.25834	0.20633	0.1364	0.12034	-0.022986	0.075023	0.022729	-0.030981	-0.040023	0.017338	-0.064759	-0.039083	0.046766	0.027964	-0.040925	-0.018054	0.014803	-0.0069294
Phosphoric acid	0.047612		(6beta_24R)-6-Hydroxystigmast-4-en-3-one	-0.022397				-0.063164	0.13131	0.026529	0.010639	-0.11562	0.014163	0.0052517	0.061712	0.010956	0.084249	-0.0027757	0.041021	-0.019075	0.0044631	0.073219	0.049082	0.086744	-0.031743
2-Aminoethanol	0.045683		Nicotinic acid	-0.023478				0.033519	-0.014351	0.055813	0.080229	0.0063399	0.023217	-0.0017118	-0.025882	-0.023898	0.027753	-0.059687	-0.0071599	0.010032	0.040738	-0.021103	-0.013248	0.02658	0.095703
Urea	0.045201		Alpha-Tocopherol	-0.024136				-0.03812	-0.048946	-0.015821	0.010034	0.0081548	-0.019808	-0.000608	-0.017309	-0.012726	0.011582	-0.018519	0.0083918	0.022445	0.025249	0.02452	-0.004271	0.034861	-0.036874
beta-Alanine	0.04267		Phlorizin	-0.02484				0.045599	-0.029861	0.066825	0.081546	0.012219	0.021938	-0.0099977	-0.028053	-0.031921	0.03469	-0.054827	-0.013234	0.0096795	0.047756	-0.022975	-0.0102	0.023731	-0.082282
Jasmonic acid	0.040952		L-Aspartic acid	-0.025344				0.025827	-0.03247	0.018172	0.042105	0.0065247	0.00041573	-0.012054	-0.024629	-0.015777	0.03369	-0.050343	-0.0030772	0.0027181	0.031915	-0.020659	0.0049487	0.036661	0.027599
2-Amino isobutyric acid	0.037537		Isohumulone A	-0.025633				0.0013527	-0.0044902	-0.0044187	0.021742	0.01068	-0.001197	0.0019699	-0.02544	-0.030029	0.011079	0.0058781	-0.021244	0.023064	0.048144	-0.0047159	0.028109	-0.012895	0.007196
Isocitric acid	0.03244		Isorhamnetin	-0.026689				-0.082835	-0.017196	-0.11613	-0.058677	0.00094311	-0.047373	-0.0075144	-0.015306	0.035349	-0.019711	0.027504	0.021127	-0.0033409	-0.020412	0.0042061	0.014037	0.016263	-0.013893
L-Asparagine	0.031533		Sorbitol	-0.026759				0.046466	0.010306	-0.0037228	0.069666	-0.015262	0.0046278	0.040427	-0.064786	-0.028122	0.02719	0.060902	0.0088223	-0.01588	0.018083	-0.034526	-0.03095	0.020348	-0.073372
6-{[2-(3_4-dihydroxyphenyl)-5-hydroxy-4-oxo-4H-chromen-7-yl]oxy}-3_4_5-trihydroxyoxane-2-carboxylic acid	0.029563		L-Glutamic acid	-0.027468				-0.0034256	-0.064877	0.080483	0.065106	0.025347	-0.011063	-0.016349	-0.023876	-1.441e-05	0.043355	-0.085191	0.0075364	0.023634	0.092646	-0.016477	0.005241	0.039438	0.069855
Fumaric acid	0.029045		(E)-1-O-Cinnamoyl-beta-D-glucose	-0.028398				-0.07355	-0.00321	0.023033	0.0025404	0.003999	0.012063	0.00093072	0.026685	0.013797	0.0011523	0.0006587	0.00040673	0.010731	0.0018573	0.0088665	-0.010305	-0.0051011	-0.041353
5_7-dihydroxy-2-phenyl-6-[3_4_5-trihydroxy-6-(hydroxymethyl)oxan-2-yl]-4H-chromen-4-one	0.028343		5-hydroxy-3-indoleacetic acid	-0.028525				-0.019999	-0.085316	-0.042112	-0.034977	0.011975	-0.0040312	-0.035099	9.9356e-05	0.011263	0.016424	-0.015451	-0.017006	-0.024721	-0.011783	-0.00043961	-0.024178	0.011604	-0.017503
Butyrolactone IV	0.024751		Inosine	-0.029323				0.096849	0.059329	-0.012115	-0.025114	-0.0001991	-0.0039792	0.023714	0.0021439	0.015054	-0.014096	-0.036005	-0.023439	-0.0012319	0.036428	0.0010267	-0.010926	-0.024882	0.053483
O-Acetylserine	0.02302		5_7-dihydroxy-2-(4-hydroxy-3-methoxyphenyl)-3-{[3_4_5-trihydroxy-6-(hydroxymethyl)oxan-2-yl]oxy}-4H-chromen-4-one	-0.030247				0.038758	-0.069574	-0.036003	-0.030854	-0.0052389	-0.041729	0.025998	-0.012021	0.029257	0.021703	-0.036919	-0.011121	0.013368	0.11986	0.03526	-0.037187	-0.0030311	-0.047686
Lactose	0.020809		beta-Alanine	-0.030365				0.083681	0.065524	-0.0076948	-0.013602	-0.0025691	-0.0077802	0.017025	-0.0068515	0.023984	-0.016358	-0.0082853	-0.0039277	-0.00084069	0.017548	-0.0034633	-0.022845	0.012761	-0.016039
Isorhamnetin	0.016489		Mniopetal B	-0.030443				-0.00055853	0.094286	0.03144	0.026225	0.01266	0.03079	0.015635	0.027321	0.0013762	-0.0091069	-0.03117	-0.010697	0.02917	0.019706	0.0044149	-0.021092	0.0092036	0.0040935
trans-p-Ferulyl alcohol 4-O-[6-(2-methyl-3-hydroxypropionyl)] glucopyranoside	0.015008		L-(-)-Proline	-0.030908				0.082838	0.07035	0.036638	0.0043985	0.021614	0.03145	0.0085504	0.014447	-0.018413	-0.061069	0.0083619	-0.022968	-0.026235	-0.035598	0.0185	0.050868	0.13781	-0.0017867
DL-Malic acid	0.014244		Lunarine	-0.031424				-0.052526	-0.082026	-0.020683	0.030051	0.0013433	-0.014423	-0.018973	-0.032465	-0.0086829	0.018938	-0.031295	-0.00057016	0.00069353	0.019966	-0.011413	0.0029566	0.016599	-0.063034
Phytosphingosine	0.011108		Sorbose	-0.031655				0.018663	-0.067953	0.048771	-0.011879	0.0075454	0.012118	0.0061655	0.025984	-0.0094999	0.013402	-0.011304	0.0066432	-0.0092499	0.041463	0.02174	0.004207	-0.01076	-0.025622
N-acetylornithine	0.010663		1-methylgalactose	-0.031693				0.038902	-0.093661	0.025196	-0.033192	0.019661	-0.0031134	-0.014265	0.0011834	-0.018236	0.013686	0.018443	-0.013265	-0.018587	0.024173	0.00095217	0.027741	-0.012056	0.0032074
1_6-Anhydro-beta-D-Glucose	0.0042116		Isopropyl-beta-D-thiogalactopyranoside	-0.032582				0.057526	-0.041748	-0.099528	-0.092685	-0.019921	-0.05474	0.0048958	0.012789	0.04484	0.0031558	-0.00024312	-0.0051138	-0.025938	-0.0091554	0.0303	-0.027976	0.024894	0.009038
Stearic acid	0.0039116		Gluconic acid	-0.033135				0.11539	-0.032036	-0.027448	-0.043937	-0.0095569	-0.034801	0.062155	-0.017581	0.019343	-0.020534	-0.031027	0.023929	-0.0077724	-0.057606	-0.019084	0.026366	0.028492	0.04617
Succinic acid	-0.0004528		Rubinaphthin D	-0.033172				0.0038485	0.060161	-0.056334	-0.013103	-0.00068449	-0.013946	0.0046444	-0.025686	0.01241	-0.017948	0.015174	0.0081327	0.0093644	-0.024725	-0.009219	0.01104	0.020296	-0.011197
Palmitic acid	-0.006972		L-Serine	-0.033403				0.082116	0.065205	0.0030611	-0.018568	0.002761	0.025921	0.0038108	-0.02199	0.0069339	-0.071121	0.015471	-0.016679	0.0016488	-0.073121	0.018493	0.015813	0.052328	-0.0081987
Gravacridonediol glucoside	-0.011544		O-Methylisoalangiside	-0.03496				0.19707	0.087024	-0.064684	-0.045489	-0.013327	-0.020289	0.014377	-0.0215	-0.0050253	-0.028086	0.0041605	-0.013519	-0.040886	-0.021217	0.0065458	0.011283	0.021516	0.070945
5-hydroxy-2-(4-hydroxyphenyl)-7-{[3_4_5-trihydroxy-6-(hydroxymethyl)oxan-2-yl]oxy}-3_4-dihydro-2H-1-benzopyran-4-one	-0.014845		6-{[2-(3_4-dihydroxyphenyl)-5-hydroxy-4-oxo-4H-chromen-7-yl]oxy}-3_4_5-trihydroxyoxane-2-carboxylic acid	-0.035194				-0.098163	-0.0056194	0.058214	0.026918	0.0077098	0.023954	-0.011511	0.025474	0.0013502	0.0037429	-0.0049708	0.0077182	0.020503	0.014742	-0.0016872	-0.007437	0.0059909	-0.023634
L-4-Hydroxyglutamate semialdehyde	-0.015496		Ferulic acid	-0.035266				-0.010217	-0.066073	-0.010865	0.056221	0.016742	0.05667	-0.028231	-0.057688	-0.10889	-0.028019	0.13887	-0.00020992	-0.042551	-0.23484	-0.030395	0.073388	-0.14836	0.0055049
Dopaquinone	-0.015772		N-Acetyl-b-glucosaminylamine	-0.036585				0.14213	0.036562	-0.0599	-0.090345	-0.011094	-0.05833	0.0016338	0.0014118	0.017834	-0.037802	0.029251	-0.004938	-0.019951	0.0076248	0.016024	-0.012254	-0.048451	0.12218
3_4-Dihydroxymandelaldehyde	-0.016507		Xylonic acid	-0.037225				-0.12712	-0.14795	0.030507	0.037879	-0.019017	0.0084515	-0.0029994	0.017278	-0.0033583	0.036326	-0.039695	-0.010316	0.0079059	0.063797	0.015686	-0.0088505	0.019086	-0.09647
Ethanolamine	-0.016762		18-O-Methylvibsanin K	-0.039993				-0.12856	-0.032998	-0.031642	-0.024016	0.02914	-0.02543	-0.041232	0.0048802	0.024974	-0.011456	-0.038234	0.025669	0.0094221	-0.013434	-0.018383	0.043063	0.037684	0.040051
13-Hydroxyabscisic acid	-0.017429		Fructose	-0.040781				0.062003	0.023292	-0.00032094	0.015699	-0.058487	0.0026397	0.020635	-0.083487	0.040555	0.1225	-0.21991	-0.036623	-0.078166	0.055371	0.1003	0.027038	-0.12089	0.042442
GABA	-0.017739		Galactose	-0.041912				0.051115	-0.056478	-0.043677	-0.058301	0.011866	-0.04148	0.011882	0.02649	0.011647	-0.012733	0.0098021	-0.0033269	-0.013784	0.04427	0.021987	0.019235	-0.043803	-0.015526
Catechin 3-O-(1_6-dihydroxy-2-cyclohexene-1-carboxylate)	-0.020308		Glucose	-0.042125				-0.022316	-0.041955	-0.047826	-0.032473	0.0054534	-0.074534	0.045911	-0.25691	0.019412	-0.25161	-0.13616	-0.10827	-0.042643	-0.19805	-0.32171	-0.049906	0.23117	-0.0075124
1-methylgalactose	-0.021436		Dopaquinone	-0.042374				0.12618	0.058029	-0.0099126	-0.047305	0.010141	-0.023061	0.010352	-0.0043432	-0.00084624	-0.048627	-0.0092082	0.0012886	-0.037616	0.024423	-0.025701	-0.035877	-0.001346	-0.031774
Sucrose	-0.030928		D-Glutamine	-0.043882				-0.046518	-0.12793	0.014132	-0.0061188	-0.012218	0.017908	-0.032141	0.0042133	-0.016554	0.057289	0.012704	-0.061683	0.022363	0.028474	0.0059811	0.0016501	-0.0041208	-0.055843
Maltose	-0.032231		Heliangin	-0.049717				0.024215	0.046977	-0.058589	-0.071332	-0.0051046	-0.032586	-0.074431	-0.010939	0.0068753	0.0023273	-0.063151	-0.00061179	-0.00085915	0.081468	0.035401	0.058427	0.055193	0.026028
Gluconic acid	-0.0358		Linoleic acid	-0.05136				0.17643	-0.1489	0.21043	0.28684	-0.056819	0.13087	-0.11501	0.23233	0.29505	-0.36404	0.036264	0.083777	-0.014316	0.0025654	0.011272	-0.088403	-0.024556	-0.031836
Allantoin	-0.035931		3-dehydro-scyllo-inosose	-0.054245				0.10721	0.084246	-0.066709	-0.07266	-0.02963	0.0049137	-0.057577	-0.06218	0.01737	-0.0016944	0.011718	-0.018157	-0.0323	-0.02401	0.01301	0.12854	0.067183	-0.019754
Naringenin	-0.036976		Alpha-trisaccharide	-0.054269				0.052417	0.05224	-0.011051	0.017676	-0.0017964	0.010577	-0.01153	-0.011713	0.004626	-0.0089559	-0.033798	0.0059211	-0.015743	-0.069264	-0.042413	-0.036709	-0.053467	0.010398
1_6-Digalloyl-beta-D-glucopyranose	-0.041767		1_5-Anhydro sorbitol	-0.055185				0.088606	0.061015	-0.017156	-0.031276	-0.00024016	-0.018846	0.010636	-0.0069358	0.02843	-0.031709	0.0067587	-0.0052639	-0.026475	0.076501	-0.022975	-0.057186	-0.02394	-0.0061663
1_5-Anhydro sorbitol	-0.042712		(R)-tetraprenyl-beta-curcumene	-0.057818				0.06769	-0.066157	0.034657	0.09084	0.0091616	0.034292	0.022135	-0.062887	-0.057782	0.055389	0.10954	0.01653	-0.020618	-0.19574	-0.024342	0.16452	0.0077124	-0.048265
Yohimbine	-0.047631		Salicyl alcohol-b-glucoside	-0.058049				-0.021033	0.047926	-0.035439	-0.00093155	-0.0068269	-3.3072e-05	0.011523	-0.00113	0.025364	0.0029908	0.024269	0.026053	-0.043984	0.00032675	-0.04974	-0.015237	-0.00049404	0.0086384
Xylonic acid	-0.04773		sulfuric acid	-0.059194				-0.032983	-0.11472	0.01064	0.077675	0.026186	0.051363	-0.0056323	-0.027851	-0.055904	0.041537	0.067711	0.0011357	-0.019399	-0.1123	-0.01095	0.085126	-0.058881	-0.0058992
Sinapinic acid	-0.048403		Cysteine	-0.059363				-0.041706	0.0045087	-0.073628	-0.05726	0.03043	-0.038389	-0.017549	0.0095531	0.052414	-0.070861	0.014167	0.028101	-0.0030603	-0.020009	-0.021479	0.011559	0.042142	-0.046689
Alpha-trisaccharide	-0.051724		Berbamunine	-0.059696				0.023031	0.045236	-0.25409	0.11874	0.25077	0.17497	0.26432	0.30098	-0.06756	0.17909	0.081555	0.17502	0.128	-0.0974	-0.12078	-0.031317	0.094983	-0.034052
Linoleic acid	-0.053881		Catechin 3-O-(1_6-dihydroxy-2-cyclohexene-1-carboxylate)	-0.062984				0.10065	-0.019962	0.12946	-0.094367	0.18364	0.017792	0.224	-0.29014	-0.32828	0.1598	0.12388	-0.094103	0.090884	-0.0056157	0.0090574	-0.19396	-0.097871	0.039978
Isopropyl-beta-D-thiogalactopyranoside	-0.054247		Chlorogenic acid	-0.063944				-0.00084713	-0.089896	0.004123	-0.0084307	0.0060549	-0.0099692	-0.018453	-0.0013727	-0.014355	0.024316	0.0070552	-0.006277	-0.00032485	0.0058404	-0.0061558	0.051424	-0.0046562	-0.037518
Ononin	-0.055187		2-(3_4-dihydroxyphenyl)-3_5-dihydroxy-7-{[3_4_5-trihydroxy-6-(hydroxymethyl)oxan-2-yl]oxy}-4H-chromen-4-one	-0.064291				0.063303	-0.096353	-0.053204	-0.023754	-0.0023864	-0.072228	0.008425	-0.0047435	0.00034069	-0.020038	-0.011944	-0.19707	-0.055676	-0.0044468	-0.12117	0.032477	-0.070277	0.00708
Nicotinic acid	-0.056623		5-hydroxy-2-(4-hydroxyphenyl)-7-{[3_4_5-trihydroxy-6-(hydroxymethyl)oxan-2-yl]oxy}-3_4-dihydro-2H-1-benzopyran-4-one	-0.065894				0.03187	0.065606	-0.029566	0.011729	-0.012138	-0.020179	0.0098088	-0.0030331	0.033668	-0.01786	-0.083486	0.027157	0.082238	-0.0054104	0.0035461	0.11438	-0.048546	-0.016431
Alpha-Tocopherol	-0.057062		Tryptophan	-0.066875				0.060251	-0.049791	-0.046259	-0.081448	0.025829	-0.042018	0.026302	0.003339	0.0031865	0.011524	-0.0043959	0.0044205	-0.030447	-0.0041242	0.022352	0.080329	-0.024406	0.055712
Gentiflavine	-0.057342		Galactinol	-0.068219				0.015182	0.073213	-0.18332	-0.014522	0.076016	-0.080501	-0.027074	0.24378	0.15721	-0.0096644	-0.11259	-0.065653	-0.091767	0.022793	-0.10822	-0.071819	-0.23047	-0.059716
Ferulic acid	-0.061339		Pyroglutamic acid	-0.070455				-0.07515	-0.050641	-0.097857	-0.034668	0.0072109	-0.048279	-0.020555	-0.010535	0.017886	-0.0082563	0.010973	0.041576	-0.017526	-0.02853	-0.013824	0.056306	0.025735	-0.067902
N-acetylmannosamine	-0.061807		Allantoin	-0.070622				-0.011877	-0.10109	-0.071424	-0.012833	-0.0036432	-0.0037906	0.061418	-0.016159	0.078641	0.10185	-0.021669	0.020076	0.015667	0.061184	0.035893	-0.029722	0.033575	-0.10383
Mniopetal B	-0.065351		L-Phenylalanine	-0.071274				-0.12258	4.8957e-05	-0.14616	-0.014283	-0.054082	-0.028218	0.018324	-0.041895	0.033989	0.0061936	0.075556	0.0057189	0.010849	-0.033339	0.045315	-0.018415	-0.022722	-0.071287
Lunarine	-0.065382		Ononin	-0.071299				-0.059919	-0.064147	0.044508	-0.030991	0.1356	-0.0018423	0.12011	-0.16363	-0.1305	0.030098	0.092669	-0.019002	0.065839	-0.0018405	0.020905	-0.12778	-0.05835	-0.13762
5-hydroxy-3-indoleacetic acid	-0.065782		1_6-Anhydro-beta-D-Glucose	-0.072452				0.079984	-0.078998	-0.073861	-0.077202	0.0012762	-0.066649	0.034801	-0.016022	0.024499	-0.0027862	-0.016972	-0.0074145	-0.033873	-0.024945	-0.0088725	-0.012279	0.025365	-0.002103
Luteolin 7-O-(6''-malonylglucoside)	-0.066029		6''-O-Malonyldaidzin	-0.074346				0.035416	-0.071779	0.04103	-0.026408	0.049836	-0.067461	0.079764	-0.0035297	-0.002073	-0.084901	-0.048683	0.090404	-0.088564	0.0031265	0.020722	-0.070402	-0.059172	0.041841
3-O-Caffeoyl-4-O-methylquinic acid	-0.068738		Butyrolactone IV	-0.077826				0.034726	0.00054631	-0.33207	-0.08438	0.29025	0.49678	-0.39997	0.053193	-0.085022	0.10318	-0.043155	-0.061679	-0.025157	0.12605	-0.087166	-0.22621	0.0081889	0.026603
18-O-Methylvibsanin K	-0.069146		L-(-)-Threonine	-0.080351				0.01159	0.056829	-0.059919	-0.01451	-0.0024376	-0.017032	-0.0024715	-0.019919	0.013698	-0.019713	0.012963	0.0089676	0.0022745	-0.019788	-0.0058544	0.0044744	0.0033707	0.0557
6''-O-Malonyldaidzin	-0.06927		L-Methionine	-0.080501				0.14327	0.0072834	0.020853	0.0047188	0.047487	0.076341	-0.1467	-0.19408	-0.060666	-0.085728	-0.057416	0.37995	0.0057454	0.15703	0.084963	0.04499	0.22619	0.027931
5_7-dihydroxy-2-(4-hydroxy-3-methoxyphenyl)-3-{[3_4_5-trihydroxy-6-(hydroxymethyl)oxan-2-yl]oxy}-4H-chromen-4-one	-0.069683		Uridine	-0.080908				0.010959	0.094005	-0.070549	0.031507	0.023217	0.084197	-0.11873	0.087237	0.013217	-0.14566	0.13473	-0.019686	0.15938	-0.024769	-0.021219	0.16295	-0.19393	-0.02867
Inosine	-0.070138		Quercetin 3-O-glucuronide	-0.082696				-0.037316	-0.098986	0.0038038	0.06756	-0.0025627	0.0049019	0.018604	-0.039602	-0.034364	0.059142	0.0021197	0.0044063	0.0067409	-0.016238	0.004675	0.017871	0.00072498	0.019462
N-Jasmonoylisoleucine	-0.071332		Cadaverine	-0.082846				0.096605	-0.028829	-0.027751	-0.063772	-0.0063012	-0.014028	-0.011675	-0.0076915	0.005673	-0.0035434	0.0078982	0.026673	0.023491	-0.002547	-0.073225	0.017857	-0.017395	0.02021
Molludistin 2''-rhamnoside	-0.07162		3_4-Dihydroxymandelaldehyde	-0.085686				-0.012125	-0.1025	-0.036617	-0.02428	0.010536	-0.059184	0.018745	0.020117	0.010762	0.012576	-0.034536	0.00011552	-0.042218	0.021532	0.020871	0.089335	-0.018633	0.019868
Sorbitol	-0.07429		Molludistin 2''-rhamnoside	-0.085757				0.017742	-0.08101	-0.031966	-0.044743	-0.013882	-0.048608	0.0042693	0.009798	-0.0024637	0.021222	-0.0068429	0.051322	0.042396	0.1203	0.11131	-0.002846	-0.065022	-0.007396
Gibberellin A17	-0.074649		2-Aminoethanol	-0.085977				0.16248	0.082004	-0.052088	-0.08014	0.0081728	-0.032528	0.00052203	-0.031422	0.028927	-0.020704	0.03984	0.017465	-0.0085831	-0.027042	-0.00066197	0.033544	0.043843	-0.035741
2-(3_4-dihydroxyphenyl)-3_5-dihydroxy-7-{[3_4_5-trihydroxy-6-(hydroxymethyl)oxan-2-yl]oxy}-4H-chromen-4-one	-0.075247		Yohimbine	-0.086124				-0.090867	-0.062266	-0.013364	-0.051593	-0.004031	-0.022778	0.050468	0.040541	0.044707	-0.025039	-0.044064	0.018902	0.014088	0.01809	-0.011599	-0.023204	0.056248	0.064948
Salicyl alcohol-b-glucoside	-0.075308		L-4-Hydroxyglutamate semialdehyde	-0.08613				0.027847	-0.029479	-0.052941	-0.024121	0.051716	-0.017778	0.044826	0.064497	-0.084353	-0.028371	0.01794	0.047375	0.033491	0.02007	0.077381	0.0036124	-0.11278	-0.053489
Lignocerane	-0.07706		L-Ornithine	-0.086839				0.11356	-0.0030686	0.065751	0.036335	-0.017334	0.01373	-0.032679	0.040706	-0.0016925	0.019254	-0.07323	-0.010304	-0.026951	0.034801	-0.019433	0.037098	0.021315	0.16899
1_4-Benzenedicarboxylic acid	-0.078516		Lignocerane	-0.089015				0.040283	-0.11714	-0.074665	-0.097969	-0.0019506	-0.060107	0.012174	-0.0024417	0.012273	-0.00093768	0.014186	0.021576	-0.04065	0.0042827	-0.001676	0.04554	-0.022958	-0.042694
3-dehydro-scyllo-inosose	-0.079304		L-Alanine	-0.089396				0.021364	0.02151	-0.057451	0.052164	0.089645	-0.029172	0.17631	0.14756	-0.096711	-0.073078	-0.046598	0.047119	-0.1348	-0.019844	0.16421	0.11557	-0.23062	0.023685
Isohumulone A	-0.080357		Ethanolamine	-0.090377				-0.080515	0.049205	0.026495	0.14383	0.11818	-0.25203	-0.1409	-0.19556	0.14459	0.076541	-0.005664	0.091683	-0.15128	-0.25689	0.47729	-0.153	-0.082582	-0.030942
3-O-palmitoylloliolide	-0.081304		Thymidine	-0.094957				0.057028	0.024286	-0.10989	0.19784	-0.3144	-0.010776	-0.10941	0.00073224	-0.028905	0.38568	-0.31447	-0.09889	-0.096588	0.14019	0.0045115	0.17648	0.15396	-0.038911
Phlorizin	-0.08175		Lysine	-0.096486				0.0067964	-0.14693	0.041278	-0.013114	0.014354	-0.012296	-0.047038	0.0039381	-0.060214	0.029881	0.030648	-0.030764	0.012114	0.054452	0.054809	0.049826	0.016598	-0.012052
Galactinol	-0.083594		Luteolin 7-O-(6''-malonylglucoside)	-0.098734				-0.10429	0.1069	0.074884	-0.16964	-0.17717	-0.014887	0.12271	0.014744	-0.021605	-0.04783	-0.055154	-0.040252	-0.013676	0.027965	-0.14415	-0.11917	-0.01004	0.0038352
6''-O-Acetyldaidzin	-0.083953		Inositol	-0.099986				-0.11445	0.096993	0.06447	-0.17966	-0.21847	0.028072	0.1085	0.037937	-0.050986	-0.078743	-0.094092	0.055928	-0.0059728	0.041655	-0.13864	-0.18485	0.066128	-0.10609
glucose-1-phosphate	-0.084592		Glyceric acid	-0.10123				-0.10661	0.08925	0.082516	-0.1273	-0.1864	0.00047415	0.084918	-0.022074	-0.011681	-0.063616	-0.039563	0.069871	-0.0024902	-0.0096695	-0.084282	-0.067111	-0.037775	0.047214
Caprylic acid	-0.086616		3-Methoxytyramine BX	-0.10658				-0.068903	0.090611	-0.0078562	-0.073886	-0.10143	0.025245	-0.3296	-0.12801	-0.16604	-0.14425	0.14614	-0.099051	0.0070411	0.094304	0.17448	0.11206	0.099048	-0.028585
sulfuric acid	-0.08766		L-Norvaline	-0.10936				-0.053135	0.08733	0.014691	-0.097071	-0.14962	0.031909	-0.30133	-0.090635	-0.18102	-0.11574	0.18515	-0.18182	0.0016602	-0.011991	0.049157	0.075467	-0.034171	-0.0079669
Berbamunine	-0.087768		L-Isoleucine	-0.11324				0.060964	-0.064974	-0.062329	-0.072544	0.029342	-0.051221	0.036235	0.0091037	0.075823	0.02937	0.01245	-0.076254	0.021151	-0.13681	-0.00021879	0.084251	-0.055886	-0.021655
Eremopetasitenin A1	-0.091777		L-Tyrosine	-0.12069				0.087918	0.0088012	-0.070757	0.20465	-0.27228	0.082664	0.046421	0.0032028	0.12665	-0.017945	0.13589	-0.061248	0.0020259	0.002431	0.1322	-0.17255	-0.091227	-0.096806
Quercetin 3-O-glucuronide	-0.092711		L-Norleucine	-0.12471				0.058094	0.01725	-0.18599	0.194	-0.25712	-0.02168	0.021027	-0.036313	0.10265	0.10607	0.076978	-0.057316	0.63886	-0.23828	-0.02695	0.038259	0.15727	0.031124
3b_12a-Dihydroxy-5a-cholanoic acid	-0.094253		Gravacridonediol glucoside	-0.12492				-0.12492	0.13385	0.058498	-0.169	-0.1591	0.039845	0.12244	0.014134	-0.021626	-0.076205	-0.11286	0.055988	-0.013567	0.0026419	-0.071858	-0.0883	0.028015	-0.046382
Threonic acid	-0.096263		GABA	-0.12925				0.0134	-0.094382	-0.025643	-0.079674	-0.01062	-0.039647	0.023574	-0.01292	0.04155	0.0025979	-0.012839	-0.023174	-0.024067	0.074033	0.020034	0.0053568	0.038472	0.0065827
Guanosine	-0.09905		13-Hydroxyabscisic acid	-0.1342				-0.024325	0.095198	0.026423	0.15202	0.10595	-0.39372	-0.10119	-0.059689	0.003823	-0.024477	0.3201	0.27446	0.19812	0.39227	-0.21205	-0.15723	-0.047074	0.020328
3b_9b-Dihydroxy-6b-angeloyloxy-7(11)-eremophilen-12_8b-olide	-0.099313		D-Arabino-hexos-2-ulose	-0.13825				-0.072017	0.21003	0.011237	-0.011115	0.094926	0.11579	-0.027392	-0.16653	0.31241	0.21101	0.011981	0.21368	0.0085242	0.045796	-0.023459	-0.11699	0.076876	-0.021143
Galactotriose	-0.10409		Putrescine	-0.13829				0.062157	0.0203	-0.1732	0.20947	-0.23354	0.032953	0.13546	-0.0075347	-0.025558	0.12025	0.40525	0.041765	-0.49341	-0.010291	-0.083056	0.0046212	0.15189	-0.00012106
Xanthoxin	-0.10508		3-O-palmitoylloliolide	-0.1417				-0.093826	0.17365	0.046957	0.055313	0.13728	-0.071614	-0.11011	-0.18556	0.29438	0.098351	-0.030716	-0.32591	-0.083621	-0.064445	-0.26067	0.017984	-0.26696	0.049859
Rubinaphthin D	-0.10594		Adenosine	-0.14333				-0.041477	-0.10799	-0.11312	-0.06132	-0.017258	0.0061559	-0.020459	-0.018721	0.071593	0.023883	-0.041221	0.018306	-0.014758	-0.039146	-0.023169	-0.036617	0.083025	0.05766
Adenosine	-0.10597		L-(+)-Lysine	-0.14379				-0.025339	-0.11583	-0.01267	-0.044215	0.0045546	-0.028824	0.0013465	0.069413	-0.025647	0.054657	-0.0027044	0.07985	0.018476	0.0038245	0.0021345	-0.075481	0.026903	0.040205
Solanapyrone F	-0.10681		L-Asparagine	-0.14879				-0.052026	-0.13471	0.02944	-0.0021047	0.0076135	-0.0079447	-0.0012955	0.025477	-0.005556	0.033163	-0.022747	-0.004609	-0.0057395	0.037747	0.025368	-0.0025252	0.0024907	0.017457
Diketogulonic acid	-0.10791		Cosmosiin	-0.15352				0.068109	-0.082484	0.0043831	-0.03941	0.0097904	-0.0064362	-0.026488	-0.022622	0.0016023	0.01489	0.025649	-0.0037345	-0.017957	-0.0025536	-0.040956	0.0061292	-0.0053912	0.077686
(6beta_24R)-6-Hydroxystigmast-4-en-3-one	-0.10883		Lactose	-0.15407				-0.10199	0.21222	-0.032264	-0.022164	0.11644	0.11013	0.0024888	-0.17523	0.23761	0.099146	-0.075811	0.13329	-0.044819	-0.11257	0.13978	-0.062558	-0.036066	-0.021892
Xanthosine	-0.1095		Xanthoxin	-0.15586				0.002823	-0.094697	-0.054587	-0.074459	0.012549	-0.028427	0.041249	0.010171	0.0040497	-0.0082595	0.027595	0.041444	0.042034	0.10371	0.14034	0.11356	0.02902	-0.026172
Cosmosiin	-0.10995		Luteolin 3'-(4''-acetylglucuronide)	-0.16186				0.036107	-0.097719	-0.02075	-0.050352	-0.0070215	0.008376	-0.073059	0.0024046	-0.02552	0.033819	0.13262	-0.030735	0.056775	0.011949	0.0026314	0.072077	-0.0531	-0.035303
Luteolin 3'-(4''-acetylglucuronide)	-0.1112		Gibberellin A17	-0.17026				-0.034889	-0.067537	-0.063434	-0.0028234	-0.04494	-0.02663	0.0075743	-0.018145	0.015457	0.0058466	0.0064142	0.00048982	-0.018217	0.022762	0.018881	0.019371	0.0038986	-0.062806
Daidzein	-0.11198		Guanosine	-0.17231				-0.080141	0.14257	-0.24205	0.26109	-0.095791	-0.2722	-0.12703	0.040835	-0.30915	0.0024508	-0.2188	0.15089	-0.013985	0.11917	-0.15404	0.054678	-0.33483	0.0056466
D-Panose	-0.11422		3-O-Caffeoyl-4-O-methylquinic acid	-0.17587				-0.16356	0.17749	0.004637	-0.17084	-0.10815	0.081272	0.0043598	0.28385	-0.17181	0.013458	0.040699	-0.10958	0.026068	0.0020138	0.24801	-0.095083	0.0010022	0.10514
(R)-tetraprenyl-beta-curcumene	-0.12426		3b_9b-Dihydroxy-6b-angeloyloxy-7(11)-eremophilen-12_8b-olide	-0.17704				-0.17308	-0.13949	-0.0036101	0.084867	0.044668	0.029818	-0.14189	-0.18079	0.06454	-0.073633	-0.02138	-0.0051175	-0.047116	0.067737	-0.17768	0.10797	0.078899	-0.037524
Thymidine	-0.12928		Solanapyrone F	-0.17887				-0.051941	0.10624	-0.095112	0.19886	0.19015	-0.17689	-0.10804	0.069213	-0.29812	-0.19414	-0.26096	0.072492	-0.029457	-0.37577	0.02149	-0.11105	0.2479	0.027796
Chlorogenic acid	-0.13717		Gentiflavine	-0.18538				-0.096166	0.19225	0.075493	-0.03442	0.12528	0.17787	0.21277	-0.11237	0.035762	-0.030015	-0.025607	0.16421	0.060018	0.080982	0.0060585	0.59037	-0.082105	0.074665
Heliangin	-0.13913		Eremopetasitenin A1	-0.1881				-0.069846	0.14716	-0.068374	0.17865	0.31379	-0.20009	0.20091	0.10435	0.081238	-0.098956	0.054522	-0.5091	0.019865	0.27334	0.13876	0.059717	0.32394	0.0044197
Raffinose	-0.17884		5-Hydroxy-L-tryptophan	-0.30903				0.042647	-0.13954	-0.014465	-0.041985	-0.008328	0.032697	-0.029238	0.015857	0.035408	0.096279	0.050922	-0.053907	0.0077398	-0.091155	-0.18571	-0.0042761	-0.087539	-0.0060168

## Sheet: PLS-DA scores
	Comp 1	Comp 2	Comp 3	Comp 4	Comp 5	Comp 6	Comp 7	Comp 8
T0-1	-8.263	-0.98288	0.36822	0.88763	-1.9527	-0.8509	1.4801	-0.22674
T0-2	-8.7235	-0.26528	0.75508	1.3129	-1.8611	-0.35014	-1.0955	-1.775
T0-3	-9.361	-0.51411	-0.025528	1.1451	-0.3457	1.0768	0.87599	1.2113
T0-4	-9.6924	0.49269	-0.077147	2.0124	-0.17667	0.33004	-0.98571	0.74985
T1c-1	0.043647	-1.6368	-0.93854	-4.9641	-1.4365	0.39051	0.64899	0.25886
T1c-2	-0.3754	-0.36375	-1.0764	-3.873	-0.61923	-0.33145	0.24407	-0.65988
T1c-3	-1.6285	1.0854	-2.0645	-2.582	0.99229	-0.086437	-0.3775	0.75154
T1c-4	-1.5365	1.4311	-1.9192	-2.2908	1.3691	-0.30901	-1.2079	-0.41114
T1t-1	2.5412	-5.1356	1.9327	-0.79946	1.0672	0.10379	-0.42819	0.6648
T1t-2	2.5097	-4.6058	1.4502	-0.24452	1.7974	0.59843	-0.18445	-0.26168
T1t-3	1.3962	-1.8217	-0.39064	1.1259	3.8366	0.24795	0.97198	-1.2544
T1t-4	0.76086	-0.60319	-0.54486	2.1474	4.3444	-1.8202	-0.15828	0.58949
T2c-1	6.1256	-2.1057	0.33731	1.0045	-3.0797	0.67428	-1.0671	0.2341
T2c-2	6.3819	-0.78228	-0.49919	1.4977	-3.3438	-1.3513	0.089183	0.60033
T2c-3	5.452	0.39115	-1.7636	2.5837	-1.1964	0.70306	0.51191	-0.53387
T2c-4	5.1996	1.0087	-2.1791	3.0009	-0.67531	0.51509	0.18915	-0.082282
T2t-1	2.4655	3.6863	1.8451	-0.45501	-0.38684	-1.4967	0.18829	0.31971
T2t-2	3.1017	2.4517	2.4685	-1.5529	-1.0538	-0.076512	0.28999	-0.28857
T2t-3	1.9652	4.0314	1.3288	-0.13482	1.0768	0.88699	0.097038	-0.4674
T2t-4	1.6371	4.2388	0.99286	0.1784	1.6441	1.1458	-0.082138	0.58099

## Sheet: PLSDA-loadings
	Comp 1	Comp 2	Comp 3	Comp 4	Comp 5	Comp 6	Comp 7	Comp 8
Tryptophan	0.1893	0.057255	-0.099017	-0.073799	0.048832	0.084477	-0.19942	0.07997
1_4-Benzenedicarboxylic acid	-0.085906	-0.045153	-0.017102	0.084609	-0.071566	0.0089922	-0.022296	-0.01667
1_5-Anhydro sorbitol	-0.043289	0.02077	-0.034635	0.05316	-0.1263	0.023665	0.023879	0.0092653
1_6-Anhydro-beta-D-Glucose	0.004704	0.0029294	-0.0065681	0.13241	-0.11709	0.026951	0.038325	-0.040623
1-methylgalactose	-0.018765	0.050306	-0.023273	-0.066976	-0.087659	0.034238	0.0077625	0.043583
2-Aminoethanol	0.053728	0.077296	0.042036	0.041175	-0.069031	0.042269	0.024547	0.028213
2-Amino isobutyric acid	0.036109	-0.04707	-0.03866	0.078131	-0.031519	-0.0053865	-0.0061592	0.01134
4-hydroxybutyric acid	0.084953	-0.017375	-0.031906	0.018593	0.036909	0.00090115	-0.029772	0.014948
Dihydrouracil	0.07686	-0.046934	-0.034851	0.048253	0.038371	0.0017516	-0.010872	0.013819
5-hydroxy-3-indoleacetic acid	-0.070312	-0.017346	-0.070322	0.049803	-0.12782	0.0093373	0.005779	0.045864
beta-Alanine	0.042189	-0.038776	-0.063073	0.076953	-0.051771	-0.0037135	0.0046428	0.0022421
Lactose	0.030012	0.10814	-0.013952	0.095105	-0.18201	0.080771	0.025625	0.024448
Cadaverine	0.064902	0.13494	0.0053813	-0.098075	-0.037807	0.03636	-0.0035478	0.036608
Cysteine	0.14893	0.013078	-0.031177	0.038425	0.0071624	0.014026	-0.013582	0.03803
D-Glutamine	0.17778	0.031344	-0.11165	-0.097936	0.02825	-0.021588	-0.038432	0.025283
DL-Malic acid	0.007268	-0.10894	-0.13919	0.14703	-0.095581	0.0097167	-0.019524	0.0034344
Pyroglutamic acid	0.087888	0.035512	-0.10202	-0.011865	-0.052547	0.022735	-0.041759	0.020326
D-Panose	-0.1223	-0.025151	0.076857	-0.19519	0.10148	0.46034	-0.44198	0.014783
Ethanolamine	-0.008773	0.11967	0.018481	-0.012845	-0.078929	0.076766	-0.032821	0.0070922
Ferulic acid	-0.063262	0.015239	-0.052796	0.01933	-0.10708	0.033218	0.032721	0.012565
Fructose	0.11533	-0.03995	-0.087521	0.074275	-0.0057456	0.072336	0.0565	0.1199
Fumaric acid	0.020149	-0.14576	-0.15844	0.15536	-0.083625	-0.029252	-0.0058928	0.0048205
GABA	-0.018868	-0.0083399	-0.14392	0.18454	-0.24461	0.079203	-0.0061492	0.030885
Galactinol	-0.087989	-0.0031698	-0.067593	0.097621	-0.21359	0.076929	0.10417	0.047079
Galactose	0.10155	-0.019986	-0.075044	0.046477	-0.01827	0.0024188	-0.023233	0.011099
Gluconic acid	-0.038394	-0.013052	-0.093876	0.02205	-0.12274	0.032526	-0.020767	-0.0019512
Glucose	0.10486	-0.019047	-0.073553	0.047802	-0.011729	0.0057017	-0.028591	0.01156
glucose-1-phosphate	-0.087825	0.014941	-0.028153	-0.023984	-0.0822	0.017749	0.0024286	0.0018909
Glyceric acid	0.079861	-0.057346	-0.18823	0.16486	-0.16015	0.046269	-0.032159	0.03181
Inositol	0.064014	0.048889	-0.060858	0.055415	-0.10465	0.052014	-0.015668	0.024904
Isocitric acid	0.023691	-0.14549	-0.14191	0.12571	-0.032417	-0.020084	-0.025481	-0.0049153
Isopropyl-beta-D-thiogalactopyranoside	-0.053308	0.050061	-0.019072	-0.037424	-0.086322	0.05063	-0.011652	0.017081
L-Phenylalanine	0.075618	0.05871	-0.023946	-0.0018658	-0.046132	0.030798	-0.018875	0.032703
L-(-)-Proline	0.17234	0.015608	-0.13824	-0.10117	0.051474	-0.013294	-0.071573	0.026356
L-(-)-Threonine	0.11833	0.041434	-0.049082	0.023345	-0.039007	0.032701	-0.02549	0.027215
L-(+)-Lysine	0.11558	0.06556	0.053876	0.19049	-0.090885	0.11358	0.0036584	0.018253
L-Alanine	0.073651	0.034839	-0.13794	0.009567	-0.093762	0.047599	-0.049445	0.053623
L-Asparagine	0.041754	0.11456	-0.010219	0.059831	-0.18122	0.083806	0.0017927	0.049572
L-Aspartic acid	0.078897	0.015396	-0.083672	-0.055204	0.0014838	-0.0054669	-0.035983	0.013496
L-Glutamic acid	0.072795	-0.010633	-0.14158	-0.041462	-0.027975	-0.0025229	-0.062357	0.020136
L-Iditol	0.054383	-0.1768	0.013204	0.33958	-0.036388	-0.00077547	0.045968	0.0031343
Lignocerane	-0.071932	0.11869	-0.1144	0.079613	0.1084	-0.08008	0.036739	0.0091729
L-Isoleucine	0.12917	0.051343	-0.0039269	0.10076	-0.069555	0.055342	-0.0029054	0.036943
L-Methionine	0.1054	0.066727	-0.033491	-0.010438	-0.037021	0.029476	-0.015757	0.036132
L-Norleucine	0.11362	0.062804	0.0015284	0.1094	-0.094125	0.062613	0.00499	0.036209
L-Norvaline	0.10996	0.055521	-0.031004	0.070785	-0.080794	0.053929	-0.004205	0.040914
L-Ornithine	0.12015	0.039015	-0.049465	0.048981	-0.035818	0.030868	-0.012737	0.02475
L-Serine	0.12754	0.025961	-0.10117	-0.079344	0.027721	-0.002134	-0.058926	0.023199
L-Tyrosine	0.14491	0.035025	-0.061789	0.11462	-0.069331	0.052551	-0.065454	0.037717
Lysine	0.09615	0.078076	0.039979	0.039097	-0.073477	0.027706	0.027143	0.049555
Maltose	-0.033676	0.0055302	0.060533	-0.081341	0.079023	-0.032854	0.01586	-0.017254
N-acetylmannosamine	-0.061075	0.053093	-0.0070358	-0.062672	-0.055186	0.052273	-0.00099984	0.0018712
N-acetylornithine	0.0051548	-0.083175	-0.042002	0.086597	-0.030043	-0.0048803	0.019756	-0.00059067
Nicotinic acid	-0.057888	0.021999	-0.020331	-0.0084764	-0.094598	0.036267	0.0046427	0.044164
O-Acetylserine	0.018546	-0.07782	-0.038832	0.083798	-0.015809	-0.017822	0.0033577	-0.0023492
Phosphoric acid	0.044306	-0.076875	0.027429	0.027159	0.096684	-0.03714	0.017567	-0.010642
Palmitic acid	-0.013605	-0.08413	0.010763	0.08366	0.0029053	-0.019852	0.014449	-0.05211
Putrescine	0.15088	0.11775	-0.049984	-0.0040407	-0.069859	0.063175	-0.035541	0.049627
Raffinose	-0.186	0.031946	0.076692	-0.035247	-0.048374	0.011947	0.051271	-0.026334
Salicyl alcohol-b-glucoside	-0.074259	0.066838	0.0021361	0.0088008	-0.12246	0.038096	0.043166	-0.026466
Sinapinic acid	-0.05244	-0.023131	-0.08392	-0.012349	-0.090018	0.02049	-0.010591	0.01613
Sorbitol	-0.07949	-0.019664	-0.046804	0.066808	-0.13017	0.024763	0.004238	0.0052032
Sorbose	0.14607	-0.036582	-0.087445	0.040135	0.024082	-0.0081257	-0.038321	0.012726
Stearic acid	-0.0014683	-0.07623	-0.02801	0.08045	-0.010491	-0.012308	0.0031205	-0.053124
Succinic acid	-0.0090794	-0.12038	-0.12337	0.17737	-0.10492	0.020686	-0.016855	0.0030486
Sucrose	-0.031874	0.012848	0.10359	-0.097516	0.10553	-0.042315	0.027116	-0.019819
sulfuric acid	-0.084904	0.098741	0.010726	-0.00075857	-0.05379	0.091654	-0.084809	-0.046468
Threonic acid	-0.10794	-0.092565	-0.083831	0.078167	-0.087248	-0.027266	0.0093992	-0.0065068
Alpha-trisaccharide	-0.042343	0.16518	0.074645	-0.12754	-0.022976	0.050153	0.0039431	0.029878
Tyrosine	0.092377	0.04337	-0.00073843	-0.12069	0.073762	-0.024964	-0.0072422	0.012505
Urea	0.044045	-0.047752	-0.01006	0.062724	-0.029941	0.042672	0.055464	0.081723
Xylonic acid	-0.048652	0.019167	-0.053586	0.0091022	-0.10374	0.021317	0.00084875	0.0035861
Luteolin 7-O-(6''-malonylglucoside)	-0.060416	0.1183	-0.097349	0.00021675	-0.06159	-0.019638	-0.044066	0.031726
Naringenin	-0.046415	-0.10254	-0.039699	0.091995	-0.049903	-0.026576	0.02371	-0.01688
Allantoin	-0.028914	0.12036	0.022421	-0.059786	-0.081254	0.067899	0.031633	8.7028e-05
L-Kynurenine	0.052434	-0.056677	-0.082056	0.015634	0.0090907	-0.020426	0.034994	0.021083
5-Hydroxy-L-tryptophan	0.079617	0.20373	0.092595	0.29425	-0.33405	0.12238	-0.25837	-0.13354
5_7-dihydroxy-2-phenyl-6-[3_4_5-trihydroxy-6-(hydroxymethyl)oxan-2-yl]-4H-chromen-4-one	0.020703	-0.12576	-0.089388	0.078799	-0.016832	-0.002102	0.014043	-0.027772
Jasmonic acid	0.038705	-0.059696	-0.018571	0.060946	0.0027472	0.0094265	-0.018958	0.0078314
trans-p-Ferulyl alcohol 4-O-[6-(2-methyl-3-hydroxypropionyl)] glucopyranoside	0.0093645	-0.088035	-0.04336	0.074582	-0.021684	-0.0265	0.0045471	-0.0061664
13-Hydroxyabscisic acid	-0.010757	0.1012	-0.0053891	0.10729	-0.14103	0.098861	-0.071266	-0.0083947
Genistein	0.080321	-0.028351	-0.038239	0.0017189	0.05121	-0.015341	-0.034254	0.00057657
Yohimbine	-0.040319	0.13296	0.040266	-0.020988	-0.078258	0.11646	-0.06521	-0.0072636
N-Acetyl-b-glucosaminylamine	0.13366	0.0029596	-0.09122	-0.029637	0.010973	-0.024012	-0.040765	-0.011681
Luteolin 3'-(4''-acetylglucuronide)	-0.10585	0.14189	-0.21811	0.11699	-0.023152	0.36983	-0.25323	0.029599
Caprylic acid	-0.093217	-0.026681	0.046372	0.067384	-0.088548	0.015385	0.27155	-0.057848
Linoleic acid	-0.051043	0.076108	0.0058056	-0.020924	-0.08465	0.041417	0.0092852	0.0053934
3_4-Dihydroxymandelaldehyde	-0.013409	0.051003	-0.059786	0.025757	-0.15927	0.05118	-0.032867	0.062725
Kaempferol	0.048461	-0.046002	-0.047044	0.054197	0.021141	-0.011602	-0.023136	0.044289
Alpha-Tocopherol	-0.059659	0.0030304	-0.059305	0.0082405	-0.10267	0.017845	0.02593	-0.0063477
Isorhamnetin	0.016265	-0.020418	-0.16992	0.029896	0.020797	0.022101	-0.1517	0.099761
Uridine	0.13691	0.068737	-0.097651	-0.058867	-0.01795	0.02268	-0.064239	0.035151
Dopaquinone	-0.012262	0.057554	-0.023387	-0.052042	-0.080943	0.095642	-0.030856	0.042354
(E)-1-O-Cinnamoyl-beta-D-glucose	0.1623	0.031475	-0.10084	-0.098825	0.077364	0.017748	-0.11664	0.048905
3-Methoxytyramine BX	0.17865	0.084797	-0.021771	-0.014242	-0.040798	0.019332	0.076707	-0.031591
L-4-Hydroxyglutamate semialdehyde	-0.013537	0.033468	-0.10405	0.035662	-0.16529	0.042251	-0.0060972	0.02643
Catechin 3-O-(1_6-dihydroxy-2-cyclohexene-1-carboxylate)	-0.017415	0.052857	-0.0034485	0.021379	-0.11064	-0.033768	0.016392	-0.0071777
6''-O-Malonyldaidzin	-0.069479	0.037535	-0.23809	0.023897	-0.024174	0.61294	-0.0352	-0.24131
O-Methylisoalangiside	0.14247	-0.036995	-0.091389	0.044726	0.013957	-0.004959	-0.041224	0.015069
1_6-Digalloyl-beta-D-glucopyranose	-0.047858	-0.05311	-0.0030641	0.12184	-0.10537	0.086865	0.017445	-0.067886
6-{[2-(3_4-dihydroxyphenyl)-5-hydroxy-4-oxo-4H-chromen-7-yl]oxy}-3_4_5-trihydroxyoxane-2-carboxylic acid	0.031032	-0.0044428	-0.094491	0.073032	0.050475	0.046191	-0.12349	-0.075832
D-Arabino-hexos-2-ulose	0.09492	0.13405	-0.012443	0.0083066	-0.088186	0.089721	-0.044867	0.05093
Lunarine	-0.06933	-0.0094161	-0.058003	0.055596	-0.11538	0.028759	0.029691	-0.016963
5-hydroxy-2-(4-hydroxyphenyl)-7-{[3_4_5-trihydroxy-6-(hydroxymethyl)oxan-2-yl]oxy}-3_4-dihydro-2H-1-benzopyran-4-one	-0.009642	0.079399	-0.029158	-0.038615	-0.096225	0.029843	-0.018907	0.042619
Mniopetal B	-0.065426	0.044037	-0.023376	-0.027495	-0.09128	0.021694	0.014449	0.033492
Phytosphingosine	0.0031475	-0.11911	-0.11554	0.13709	-0.079418	-0.02086	0.010181	-0.026372
Xanthosine	-0.11434	0.014495	0.06736	-0.15891	0.055308	-0.036842	0.028188	-0.0078194
Ononin	-0.053282	0.061402	-0.079398	0.030998	-0.073938	0.051139	-0.023366	0.011025
Diketogulonic acid	-0.11481	-0.016119	0.041847	0.099206	-0.086993	0.023074	0.034745	0.0096207
2-(3_4-dihydroxyphenyl)-3_5-dihydroxy-7-{[3_4_5-trihydroxy-6-(hydroxymethyl)oxan-2-yl]oxy}-4H-chromen-4-one	-0.074376	0.06181	-0.07809	-0.027786	-0.15489	0.041018	0.0056333	0.0031264
Gravacridonediol glucoside	-0.0049133	0.092936	-0.11293	0.093442	-0.04748	0.049046	-0.11354	0.040362
Chlorogenic acid	-0.13336	0.1467	-0.012403	0.021056	0.068142	-0.18496	-0.1904	0.18915
N-Jasmonoylisoleucine	-0.074821	0.002634	-0.005891	0.074554	-0.01238	0.18443	-0.087526	0.35793
Quercetin 3-O-glucuronide	-0.088451	0.12319	0.029765	-0.023209	-0.14326	0.054327	0.044614	-0.0031824
Guanosine	-0.087539	0.21642	-0.21566	0.061558	0.070002	-0.1893	0.23561	-0.076787
3b_9b-Dihydroxy-6b-angeloyloxy-7(11)-eremophilen-12_8b-olide	-0.087035	0.22675	-0.22136	0.04993	0.070619	-0.1566	0.24963	-0.098432
Xanthoxin	-0.09433	0.21202	-0.17159	0.04948	0.070199	-0.17235	0.18798	-0.083351
Gibberellin A17	-0.063943	0.18874	-0.20713	0.080155	0.043013	-0.065643	0.053245	-0.075519
3-O-Caffeoyl-4-O-methylquinic acid	-0.058111	0.18346	-0.20779	0.092551	0.024131	-0.080933	0.094775	-0.096365
Phlorizin	-0.084911	0.012782	-0.058736	-0.00066175	-0.11478	0.025785	-0.0083216	0.00081364
3b_12a-Dihydroxy-5a-cholanoic acid	-0.099242	-0.00045266	0.026099	0.09589	-0.049259	0.13292	-0.26941	0.06984
Galactotriose	-0.10849	0.011772	-0.054655	0.059661	-0.028083	0.15976	-0.28111	0.25882
Eremopetasitenin A1	-0.07849	0.23418	-0.24484	0.069749	0.10296	-0.15604	0.23149	-0.11253
Inosine	-0.070192	0.047621	-0.026873	-0.042481	-0.10018	0.011034	0.040288	-0.0051147
Heliangin	-0.13924	0.094602	-0.035093	0.072509	0.052359	-0.30126	-0.23453	0.28905
Cosmosiin	-0.10206	0.17532	-0.21094	0.1503	0.15254	-0.027491	0.036594	-0.10649
(6beta_24R)-6-Hydroxystigmast-4-en-3-one	-0.11336	0.013777	-0.041722	0.069689	-0.028325	0.14183	-0.3964	0.080286
Thymidine	-0.12411	0.15578	-0.11285	0.092121	0.16044	-0.14905	-0.030691	0.045691
6''-O-Acetyldaidzin	-0.087636	0.0099895	0.0039383	-0.14284	-0.030716	0.084014	-0.031512	0.0073608
5_7-dihydroxy-2-(4-hydroxy-3-methoxyphenyl)-3-{[3_4_5-trihydroxy-6-(hydroxymethyl)oxan-2-yl]oxy}-4H-chromen-4-one	-0.067581	0.077576	0.0090925	-0.072389	-0.080434	0.033184	0.03392	0.013628
Rubinaphthin D	-0.10294	0.11673	0.05952	-0.085674	-0.068404	0.037581	0.028372	0.007579
3-dehydro-scyllo-inosose	-0.080105	0.044065	-0.016915	0.028771	-0.13702	0.04533	0.028869	-0.023152
3-O-palmitoylloliolide	-0.072397	0.16836	-0.2302	0.11504	0.18031	-0.01787	0.0092012	-0.10417
Isohumulone A	-0.080602	0.051923	-0.036676	-0.055376	-0.08962	0.03523	0.0085288	-0.011145
Berbamunine	-0.087092	0.069518	-0.030075	-0.0043379	-0.12601	0.060348	0.013955	-0.039787
Butyrolactone IV	0.03239	0.083378	-0.058122	-0.029941	-0.055279	0.045056	-0.054461	0.042532
18-O-Methylvibsanin K	-0.066937	0.073238	-0.14082	0.032832	0.1544	0.006134	-0.35153	0.52449
Gentiflavine	-0.04234	0.23163	-0.28927	0.057636	0.16881	-0.11171	0.2142	-0.12392
Daidzein	-0.11326	0.068736	0.19331	-0.24398	0.088974	0.051526	-0.098679	0.0099815
(R)-tetraprenyl-beta-curcumene	-0.12265	0.10594	-0.073498	0.062503	0.10327	-0.0072911	-0.24027	0.2791
Solanapyrone F	-0.095687	0.21729	-0.18878	0.14707	0.15181	-0.02414	0.10713	-0.20665
Adenosine	-0.097879	0.17739	-0.15071	0.11836	0.10741	-0.084023	-0.26923	0.22079
Molludistin 2''-rhamnoside	-0.068539	0.090893	-0.017883	-0.0041072	-0.16776	0.10997	0.029782	-0.033664

## Sheet: PLS-DA-coef
	coef.mean	T0	T1c	T1t	T2c	T2t
5-Hydroxy-L-tryptophan	48.314	10.091	100	35.947	45.155	50.377
L-Iditol	39.982	8.3271	74.539	38.146	23.443	55.456
L-(+)-Lysine	30.045	11.367	73.732	14.406	22.167	28.555
L-(-)-Proline	24.72	15.724	54.942	13.737	11.31	27.886
Fumaric acid	23.377	3.7863	40.311	24.212	15.907	32.669
Glyceric acid	22.866	9.1582	42.163	16.794	25.367	20.847
D-Glutamine	22.681	15.947	46.155	14.519	9.6871	27.098
6''-O-Malonyldaidzin	21.942	5.7469	61.955	8.5167	10.249	23.242
2-(3_4-dihydroxyphenyl)-3_5-dihydroxy-7-{[3_4_5-trihydroxy-6-(hydroxymethyl)oxan-2-yl]oxy}-4H-chromen-4-one	20.883	7.5583	46.987	13.561	11.989	24.321
(E)-1-O-Cinnamoyl-beta-D-glucose	20.602	15.02	38.801	13.774	12.679	22.735
Isocitric acid	20.495	3.6065	35.784	21.719	10.374	30.994
Threonic acid	20.126	9.8699	35.368	17.427	12.308	25.659
DL-Malic acid	19.666	2.3303	33.567	20.314	16.086	26.031
L-Alanine	19.205	6.6777	44.928	11.587	11.04	21.794
GABA	19.038	3.7328	32.291	15.255	30.464	13.448
Tryptophan	18.904	17.107	30.912	14.388	8.9818	23.13
6''-O-Acetyldaidzin	18.781	8.2149	45.688	10.013	8.5161	21.475
L-Glutamic acid	18.709	5.8076	56.527	6.1689	2.5602	22.482
D-Panose	18.632	11.892	36.497	10.056	21.033	13.68
L-Serine	18.594	11.247	40.637	11.303	7.4036	22.376
Succinic acid	18.456	1.4963	24.795	22.669	17.911	25.408
L-Norleucine	18.434	10.689	34.042	12.665	17.089	17.684
Phytosphingosine	17.731	1.7364	28.146	19.998	13.524	25.249
L-4-Hydroxyglutamate semialdehyde	17.631	2.1141	41.226	11.385	15.293	18.138
Uridine	17.182	11.612	33.253	13.361	2.9137	24.772
L-Isoleucine	17.167	11.938	31.705	10.959	15.201	16.031
Lysine	16.426	8.3562	29.823	13.489	10.06	20.402
Daidzein	16.095	12.765	7.9929	19.506	25.394	14.818
Sinapinic acid	15.973	4.3592	46.241	5.5925	6.789	16.884
Gluconic acid	15.883	3.5483	43.331	6.4052	11.184	14.947
Solanapyrone F	15.844	7.1233	39.289	8.5583	4.5863	19.665
Galactinol	15.675	9.3691	25.904	10.208	23.252	9.64
Lactose	15.345	3.4003	18.924	17.367	20.31	16.725
Pyroglutamic acid	14.991	7.498	33.026	9.6173	6.4912	18.325
5_7-dihydroxy-2-phenyl-6-[3_4_5-trihydroxy-6-(hydroxymethyl)oxan-2-yl]-4H-chromen-4-one	14.965	2.4866	26.53	16.15	5.731	23.929
2-Aminoethanol	14.764	4.4391	29.905	11.959	8.6172	18.9
Isohumulone A	14.701	7.283	33.538	9.1434	4.9485	18.593
Luteolin 3'-(4''-acetylglucuronide)	14.642	9.5532	23.021	11.188	16.328	13.122
13-Hydroxyabscisic acid	14.6	2.28	23.682	14.028	17.829	15.182
5-hydroxy-3-indoleacetic acid	14.557	6.6581	31.328	8.2635	13.517	13.019
Molludistin 2''-rhamnoside	14.521	7.5168	19.524	14.638	13.868	17.056
Phlorizin	14.5	7.7256	35.819	5.8176	10.016	13.123
Isorhamnetin	14.397	1.3282	43.279	6.3725	2.3403	18.664
3_4-Dihydroxymandelaldehyde	14.356	2.1823	27.933	11.988	13.922	15.756
Diketogulonic acid	14.345	10.682	23.033	10.674	13.344	13.991
D-Arabino-hexos-2-ulose	14.013	8.4548	11.619	18.51	10.536	20.947
L-Aspartic acid	13.845	6.3985	34.671	7.3659	3.282	17.507
L-Asparagine	13.684	4.2278	10.879	18.376	18.289	16.649
Xanthosine	13.535	11.285	19.753	9.3934	17.443	9.799
Luteolin 7-O-(6''-malonylglucoside)	13.333	5.5318	23.503	12.15	7.5491	17.929
Tyrosine	13.129	8.5767	15.45	13.426	13.331	14.862
Inosine	13.044	6.4664	28.075	8.7018	5.9637	16.013
Berbamunine	12.996	8.4926	21.179	10.365	10.99	13.955
Alpha-trisaccharide	12.966	4.969	9.4022	20.404	5.7019	24.355
1-methylgalactose	12.908	1.7309	30.178	10.425	2.5444	19.662
Thymidine	12.691	9.5688	31.546	4.4868	5.0259	12.828
Putrescine	12.671	13.485	4.0078	17.413	10.262	18.186
N-Acetyl-b-glucosaminylamine	12.606	11.357	28.175	5.7122	3.6913	14.096
Sorbitol	12.505	7.6204	21.129	8.7937	14.571	10.41
L-Tyrosine	12.426	13.651	15.161	8.4506	17.008	7.8612
Alpha-Tocopherol	12.122	5.2955	31.273	4.5006	9.0095	10.532
3b_12a-Dihydroxy-5a-cholanoic acid	12.026	8.7454	19.871	8.764	10.992	11.757
5-hydroxy-2-(4-hydroxyphenyl)-7-{[3_4_5-trihydroxy-6-(hydroxymethyl)oxan-2-yl]oxy}-3_4-dihydro-2H-1-benzopyran-4-one	11.976	1.2466	22.335	12.503	5.1213	18.672
3-Methoxytyramine BX	11.911	15.575	5.9563	14.152	7.438	16.433
L-Norvaline	11.779	10.075	13.658	10.509	13.688	10.967
Phosphoric acid	11.704	4.3341	20.395	11.073	6.5925	16.122
Lunarine	11.656	6.4971	22.265	7.1648	12.86	9.4944
Chlorogenic acid	11.581	11.216	19.913	8.0089	4.8425	13.923
Dopaquinone	11.551	1.1617	24.864	10.551	3.2109	17.966
Caprylic acid	11.528	8.6654	18.262	8.6376	10.863	11.212
Xylonic acid	11.453	4.4339	27.036	5.9075	8.9784	10.909
Yohimbine	11.437	4.2791	12.993	15.068	5.7992	19.048
Naringenin	11.435	3.9894	11.825	15.267	8.3034	17.792
Butyrolactone IV	11.298	2.2703	20.457	11.852	3.825	18.084
Cadaverine	11.294	4.8926	8.4954	18.052	1.9884	23.042
1_6-Anhydro-beta-D-Glucose	11.206	0.92526	21.824	8.4549	15.896	8.9286
glucose-1-phosphate	11.2	7.6206	27.362	4.2825	5.9089	10.826
Sucrose	11.198	3.4406	21.171	7.7793	14.957	8.6427
Isopropyl-beta-D-thiogalactopyranoside	11.141	4.8386	22.809	8.48	5.0421	14.537
Mniopetal B	11.078	5.9326	22.728	7.5542	6.1018	13.072
Ferulic acid	10.914	5.7703	24.728	5.0399	10.182	8.8502
5_7-dihydroxy-2-(4-hydroxy-3-methoxyphenyl)-3-{[3_4_5-trihydroxy-6-(hydroxymethyl)oxan-2-yl]oxy}-4H-chromen-4-one	10.905	6.2192	18.289	10.537	2.5497	16.931
1_6-Digalloyl-beta-D-glucopyranose	10.542	4.8323	9.3789	12.538	14.927	11.034
Quercetin 3-O-glucuronide	10.493	9.2269	3.0817	14.94	10.865	14.35
Adenosine	10.385	7.3892	20.595	6.7804	4.8845	12.277
Cosmosiin	10.093	7.2967	24.821	3.7501	4.4956	10.104
Ononin	10.036	4.8054	18.676	7.3176	9.2548	10.127
N-acetylmannosamine	9.8965	5.1747	20.872	7.5213	1.3107	14.604
3-dehydro-scyllo-inosose	9.8546	7.8735	13.266	7.5551	13.118	7.4605
L-Kynurenine	9.619	4.2155	23.662	5.6959	1.3947	13.127
Nicotinic acid	9.4908	5.1789	20.221	5.4899	7.1304	9.4339
Ethanolamine	9.2737	1.339	9.0387	13.972	5.5234	16.496
Inositol	9.2592	5.9013	9.1888	9.575	13.202	8.4289
Palmitic acid	9.2385	0.48315	13.993	12.044	2.964	16.709
Xanthoxin	8.9243	7.6459	9.3503	10.424	2.9142	14.287
1_4-Benzenedicarboxylic acid	8.5692	7.74	4.3737	10.494	10.825	9.4138
N-Jasmonoylisoleucine	8.5449	6.1025	14.394	6.1198	7.7592	8.3495
Salicyl alcohol-b-glucoside	8.4258	7.3367	6.875	8.9318	10.649	8.3365
Galactotriose	8.3385	9.054	11.442	5.6528	8.6714	6.8726
O-Methylisoalangiside	8.227	12.581	13.145	3.2812	5.9381	6.1896
(6beta_24R)-6-Hydroxystigmast-4-en-3-one	8.1661	9.6177	9.1991	6.0972	9.4464	6.4703
Allantoin	8.0274	3.1229	3.5312	14.082	2.9831	16.418
L-Methionine	8.0175	8.8859	4.2565	10.119	5.2391	11.587
trans-p-Ferulyl alcohol 4-O-[6-(2-methyl-3-hydroxypropionyl)] glucopyranoside	7.9803	1.0506	8.8371	11.403	4.9023	13.708
Cysteine	7.8231	12.92	9.827	4.1128	6.0347	6.2204
1_5-Anhydro sorbitol	7.8178	4.2987	12.313	5.2893	12.883	4.3051
Rubinaphthin D	7.8008	9.589	1.2185	11.861	2.0692	14.266
L-Ornithine	7.7554	10.656	5.2154	6.9986	9.353	6.5536
Gibberellin A17	7.6181	5.1425	4.9194	10.281	6.9372	10.811
Sorbose	7.481	12.812	11.393	2.7184	4.9763	5.5054
Linoleic acid	7.415	4.8425	6.6807	9.2268	5.7334	10.592
3-O-Caffeoyl-4-O-methylquinic acid	7.4112	4.8229	3.6798	10.249	8.711	9.5933
Fructose	7.3931	10.562	6.8068	5.3715	8.9387	5.2861
Heliangin	7.3884	11.028	16.51	0.78287	3.4082	5.2126
sulfuric acid	7.3869	7.6895	4.8404	8.7143	6.0676	9.6226
L-(-)-Threonine	7.3814	10.322	3.5212	7.6806	7.8783	7.5049
Lignocerane	7.3719	4.7626	20.344	2.2977	0.93846	8.5173
beta-Alanine	7.3697	3.9445	9.4081	7.1276	9.0381	7.3302
N-acetylornithine	7.2866	0.79339	5.498	11.569	6.2285	12.344
Eremopetasitenin A1	7.2456	5.9808	4.1997	10.501	2.6635	12.883
Guanosine	7.1165	7.0448	2.8353	10.139	3.9596	11.604
3b_9b-Dihydroxy-6b-angeloyloxy-7(11)-eremophilen-12_8b-olide	6.9707	7.0571	0.76565	11.146	3.4617	12.423
Galactose	6.7572	8.8441	11.234	2.6466	7.0049	4.0561
L-Phenylalanine	6.4681	6.1932	2.8875	8.7029	5.297	9.2599
(R)-tetraprenyl-beta-curcumene	6.46	9.3699	13.009	1.6987	2.832	5.3901
Glucose	6.1966	9.1356	9.285	2.422	6.7388	3.4013
O-Acetylserine	6.1263	1.9	2.3114	10.415	5.4049	10.6
Catechin 3-O-(1_6-dihydroxy-2-cyclohexene-1-carboxylate)	5.8971	1.9962	4.2473	7.8069	8.8869	6.5482
Maltose	5.8765	3.1514	7.2679	4.7249	11.479	2.7591
Urea	5.8536	3.788	6.4201	6.1711	6.2666	6.6223
Gentiflavine	5.812	2.5075	2.0591	10.297	2.3715	11.825
Gravacridonediol glucoside	5.6538	0.43704	3.6879	7.8496	10.939	5.355
3-O-palmitoylloliolide	5.409	4.3308	12.082	2.824	1.104	6.7042
Stearic acid	5.3476	0	1.5198	10.389	4.0724	10.757
Raffinose	5.2326	16.232	3.7961	0.50705	4.0363	1.5922
18-O-Methylvibsanin K	5.1067	4.2675	10.88	1.7462	5.5295	3.111
Jasmonic acid	5.0663	3.2867	3.6498	6.9742	3.3908	8.0301
2-Amino isobutyric acid	4.8481	3.3184	0.95352	7.1111	7.0882	5.7691
Dihydrouracil	4.4845	6.4933	3.6168	4.465	1.6062	6.2413
Genistein	4.2239	6.7869	5.0991	2.2091	4.0733	2.9508
Kaempferol	3.8295	4.0928	1.3379	5.3182	2.4114	5.9871
6-{[2-(3_4-dihydroxyphenyl)-5-hydroxy-4-oxo-4H-chromen-7-yl]oxy}-3_4_5-trihydroxyoxane-2-carboxylic acid	3.0054	2.6599	1.8772	3.8609	2.2625	4.3665
4-hydroxybutyric acid	1.958	6.9113	0.16087	0.37511	1.9084	0.43447

## Sheet: PLS-DA VIP scores
	Comp. 1	Comp. 2	Comp. 3	Comp. 4
3-Methoxytyramine BX	2.3471	2.1211	1.9968	1.9822
Tryptophan	2.2615	2.0097	1.9612	1.9485
Putrescine	2.0776	1.9128	1.8131	1.7999
Raffinose	2.0598	1.855	1.755	1.7433
D-Glutamine	2.0019	1.7934	1.812	1.8037
L-(-)-Proline	1.8558	1.6913	1.7658	1.7577
(E)-1-O-Cinnamoyl-beta-D-glucose	1.8436	1.648	1.6553	1.6469
L-Tyrosine	1.8241	1.6296	1.5312	1.5261
Cysteine	1.8119	1.6112	1.5136	1.5039
5-Hydroxy-L-tryptophan	1.8038	2.2352	2.2252	2.2209
L-(+)-Lysine	1.7827	1.7455	1.7545	1.7612
L-Isoleucine	1.7585	1.6109	1.5242	1.5185
Uridine	1.664	1.4796	1.4942	1.4863
Threonic acid	1.6504	1.6073	1.5305	1.5204
L-Norleucine	1.6156	1.5106	1.4344	1.4299
Sorbose	1.5519	1.4244	1.3631	1.3545
D-Panose	1.5191	1.3539	1.273	1.2746
L-Ornithine	1.5185	1.3577	1.2798	1.2719
D-Arabino-hexos-2-ulose	1.5137	1.513	1.4229	1.4125
O-Methylisoalangiside	1.5034	1.3854	1.3297	1.3215
L-(-)-Threonine	1.4843	1.3251	1.256	1.2469
L-Norvaline	1.4798	1.3492	1.2673	1.2605
N-Acetyl-b-glucosaminylamine	1.4594	1.3216	1.3212	1.3124
Lysine	1.4567	1.4109	1.3439	1.3345
L-Serine	1.4129	1.2723	1.3291	1.3237
L-Methionine	1.4033	1.2741	1.2095	1.2008
Heliangin	1.4005	1.3353	1.2556	1.2476
(6beta_24R)-6-Hydroxystigmast-4-en-3-one	1.3402	1.1913	1.1218	1.1151
Xanthosine	1.3369	1.1893	1.1178	1.1284
Diketogulonic acid	1.3091	1.1692	1.1506	1.1475
Galactotriose	1.2846	1.1418	1.0747	1.0715
Fructose	1.215	1.1207	1.0614	1.0635
(R)-tetraprenyl-beta-curcumene	1.1808	1.1724	1.1055	1.1054
Chlorogenic acid	1.1722	1.2971	1.2195	1.2105
Tyrosine	1.1622	1.0382	1.0001	1.0028
1_4-Benzenedicarboxylic acid	1.1452	1.0403	0.97858	0.97466
Glucose	1.129	1.029	0.98863	0.98322
6''-O-Acetyldaidzin	1.1152	0.99864	0.98406	0.99777
Galactinol	1.1139	0.99634	0.94943	0.94548
Cadaverine	1.1135	1.1662	1.1145	1.1161
3b_12a-Dihydroxy-5a-cholanoic acid	1.0961	0.98809	0.96988	0.96935
Caprylic acid	1.0874	0.96759	0.96642	0.96347
Phlorizin	1.0854	0.97302	0.97224	0.96685
Galactose	1.082	0.99155	0.95739	0.95196
glucose-1-phosphate	1.0803	0.96164	0.93192	0.92797
Thymidine	1.0774	1.2125	1.1538	1.1594
Sorbitol	1.0546	0.9563	0.90879	0.90275
Daidzein	1.0426	1.0879	1.0719	1.1067
L-Phenylalanine	1.0394	0.95617	0.9068	0.90027
Luteolin 3'-(4''-acetylglucuronide)	1.021	1.0118	1.0994	1.1136
Pyroglutamic acid	0.99872	0.89265	0.96907	0.96289
5-hydroxy-3-indoleacetic acid	0.98036	0.90783	0.89384	0.88734
6''-O-Malonyldaidzin	0.955	0.87853	1.0981	1.1022
2-Aminoethanol	0.95245	1.0187	0.98639	0.98007
4-hydroxybutyric acid	0.94326	0.8487	0.79965	0.79497
Lunarine	0.9197	0.83395	0.80628	0.8009
Isohumulone A	0.91686	0.8193	0.83837	0.84053
Berbamunine	0.90404	0.84179	0.82	0.81622
Rubinaphthin D	0.87385	1.0148	0.95341	0.9573
2-(3_4-dihydroxyphenyl)-3_5-dihydroxy-7-{[3_4_5-trihydroxy-6-(hydroxymethyl)oxan-2-yl]oxy}-4H-chromen-4-one	0.86469	0.76975	0.8743	0.87492
Naringenin	0.86397	0.95329	0.89544	0.89474
3-dehydro-scyllo-inosose	0.85698	0.78362	0.74221	0.73692
Inositol	0.85019	0.77126	0.74878	0.74428
L-Asparagine	0.83938	0.97123	0.91234	0.90582
Sinapinic acid	0.83895	0.84023	0.90174	0.89706
L-Aspartic acid	0.83468	0.76797	0.8633	0.86113
Genistein	0.83435	0.77653	0.74019	0.73499
Cosmosiin	0.83168	1.0256	1.0505	1.0822
N-Jasmonoylisoleucine	0.80554	0.7342	0.73315	0.74899
Alpha-Tocopherol	0.80183	0.73068	0.74839	0.74372
L-Alanine	0.78759	0.72034	0.90752	0.90117
Ferulic acid	0.78738	0.70199	0.69977	0.69469
Inosine	0.785	0.70465	0.71505	0.71735
Dihydrouracil	0.77745	0.73788	0.69309	0.69395
Adenosine	0.74082	1.0252	1.0124	1.0244
sulfuric acid	0.7213	0.8367	0.78593	0.7808
Mniopetal B	0.71946	0.64963	0.64581	0.64541
Salicyl alcohol-b-glucoside	0.70404	0.7104	0.66916	0.66532
18-O-Methylvibsanin K	0.70309	0.64969	0.71578	0.72268
Lactose	0.7004	0.8818	0.82996	0.82692
Quercetin 3-O-glucuronide	0.69316	0.90778	0.8528	0.85114
Xanthoxin	0.68069	1.0175	1.1161	1.111
Nicotinic acid	0.67548	0.60106	0.58431	0.58163
1_6-Digalloyl-beta-D-glucopyranose	0.6644	0.61399	0.61222	0.62396
Gluconic acid	0.63753	0.6538	0.74758	0.74253
N-acetylmannosamine	0.63376	0.59026	0.58658	0.59174
Guanosine	0.63344	0.94263	1.1416	1.1382
5_7-dihydroxy-2-(4-hydroxy-3-methoxyphenyl)-3-{[3_4_5-trihydroxy-6-(hydroxymethyl)oxan-2-yl]oxy}-4H-chromen-4-one	0.62924	0.6479	0.63035	0.63922
Glyceric acid	0.61414	0.82859	0.93441	0.94217
Xylonic acid	0.61383	0.54863	0.58362	0.58037
3b_9b-Dihydroxy-6b-angeloyloxy-7(11)-eremophilen-12_8b-olide	0.60736	0.95906	1.1748	1.1704
Solanapyrone F	0.60706	1.1209	1.1094	1.1352
L-Glutamic acid	0.60641	0.72369	0.98348	0.97984
Molludistin 2''-rhamnoside	0.6038	0.66612	0.64931	0.64778
Lignocerane	0.57916	0.72739	0.72058	0.73208
Isopropyl-beta-D-thiogalactopyranoside	0.55622	0.51615	0.52861	0.53169
Ononin	0.55142	0.51451	0.56936	0.56538
3-O-palmitoylloliolide	0.54542	0.76039	0.91037	0.9367
Succinic acid	0.53219	0.90776	0.874	0.89119
Butyrolactone IV	0.5268	0.53314	0.60429	0.60331
Luteolin 7-O-(6''-malonylglucoside)	0.5175	0.59334	0.72146	0.71715
Eremopetasitenin A1	0.49451	0.92352	1.173	1.1727
1_5-Anhydro sorbitol	0.49046	0.43868	0.4258	0.42325
Kaempferol	0.42283	0.47256	0.44758	0.4529
Urea	0.42264	0.42106	0.41321	0.42325
Gibberellin A17	0.41718	0.73576	0.96146	0.96159
Linoleic acid	0.40598	0.51955	0.49341	0.49376
Phytosphingosine	0.39941	0.87464	0.85721	0.8638
L-Iditol	0.38072	0.59803	0.97518	1.0814
Phosphoric acid	0.37825	0.43572	0.4752	0.47906
L-Kynurenine	0.36293	0.58082	0.61703	0.61327
GABA	0.36228	0.40759	0.5132	0.53437
3-O-Caffeoyl-4-O-methylquinic acid	0.3611	0.68975	0.92615	0.9276
Maltose	0.34727	0.32484	0.32748	0.33574
beta-Alanine	0.34651	0.4223	0.41674	0.42231
DL-Malic acid	0.34479	0.84698	0.85815	0.86705
Palmitic acid	0.3435	0.45005	0.47591	0.48577
Fumaric acid	0.32123	1.0671	1.0731	1.0792
Jasmonic acid	0.30407	0.39668	0.3777	0.38546
6-{[2-(3_4-dihydroxyphenyl)-5-hydroxy-4-oxo-4H-chromen-7-yl]oxy}-3_4_5-trihydroxyoxane-2-carboxylic acid	0.28917	0.29747	0.34952	0.3656
2-Amino isobutyric acid	0.28725	0.36752	0.34537	0.35603
Isocitric acid	0.26554	1.0312	1.0282	1.0321
Ethanolamine	0.25454	0.69527	0.65307	0.65001
Sucrose	0.25116	0.32612	0.415	0.42256
Stearic acid	0.23272	0.44458	0.4196	0.4286
L-4-Hydroxyglutamate semialdehyde	0.21227	0.20996	0.50176	0.49855
13-Hydroxyabscisic acid	0.21144	0.64976	0.62055	0.6221
5_7-dihydroxy-2-phenyl-6-[3_4_5-trihydroxy-6-(hydroxymethyl)oxan-2-yl]-4H-chromen-4-one	0.19816	0.83409	0.8112	0.81157
N-acetylornithine	0.18724	0.48468	0.45526	0.46576
1-methylgalactose	0.16761	0.18159	0.33455	0.35476
trans-p-Ferulyl alcohol 4-O-[6-(2-methyl-3-hydroxypropionyl)] glucopyranoside	0.16381	0.52502	0.49448	0.49936
1_6-Anhydro-beta-D-Glucose	0.12617	0.17007	0.24603	0.28097
Gravacridonediol glucoside	0.12112	0.34617	0.44393	0.45289
Gentiflavine	0.1187	0.71677	1.1555	1.1582
3_4-Dihydroxymandelaldehyde	0.10313	0.13911	0.32073	0.31985
Catechin 3-O-(1_6-dihydroxy-2-cyclohexene-1-carboxylate)	0.071896	0.25746	0.25112	0.25167
Isorhamnetin	0.068481	0.48486	0.76735	0.76343
Yohimbine	0.058078	0.77737	0.73433	0.7311
Dopaquinone	0.050926	0.18081	0.2901	0.30181
5-hydroxy-2-(4-hydroxyphenyl)-7-{[3_4_5-trihydroxy-6-(hydroxymethyl)oxan-2-yl]oxy}-3_4-dihydro-2H-1-benzopyran-4-one	0.034278	0.27528	0.37439	0.38435
O-Acetylserine	0.0083577	0.421	0.39556	0.40768
Allantoin	0.0081912	0.61747	0.58435	0.58962
Alpha-trisaccharide	0.00064678	0.92497	0.86942	0.88115

[truncated: 3 more sheets: Random Forest, ANOVA, Pathway analysis]
